# Supplementary material for: A comparative analysis of metabarcoding and morphology‐based identification of benthic communities across different regional seas
Source: Ecol Evol. 2018 Aug 13;8(17):8908–20. doi: 10.1002/ece3.4283 (PMC6157697; doi:10.1002/ece3.4283)
Supplement: Supplementary file 3 [file ECE3-8-8908-s003.csv]

#OTU_ID	AZTI-38	AZTI-39	AZTI-40	AZTI-41	AZTI-42	AZTI-43	CNRS-A1	CNRS-A2	CNRS-A3	CNRS-N1	CNRS-N2	CNRS-N3	CNRS-S1	CNRS-S2	CNRS-S3	CONISMA-1	CONISMA-2	CONISMA-3	CONISMA-4	CONISMA-5	CONISMA-6	CONISMA-7	IOBAS-ALA	IOBAS-CHEA	IOBAS-CHEB	IOBAS-KAM	KAUST-A1	KAUST-C1	KAUST-C2	KAUST-C3	KUCORPI-KAR	KUCORPI-PAL1	KUCORPI-PAL2	taxonomy	Higher_taxon
AZTI-38_235606	209.73	0	0	0	0	0	0	0	0	0	0	0.71	0	0	0	0	0	0	0	0	0	0	0	0	0	0	0	0	0	0	0	0	0	Unclassified	Unclassified
AZTI-38_235634	1.85	2.04	0	0	1.24	0	0	0	0	0	0	0	0	0	0	0	0	0	0	0	0	0	0	0	0	0	0	0	0	0	0	0	0	Unclassified	Unclassified
AZTI-38_235683	254.81	0	1.25	0.7	0	0	0	0	0	0	0	0	0	0	0	0	0	0	0	0	0	0.72	0	0	0	0	0.53	0	0	0	0	0	0	Unclassified	Unclassified
AZTI-38_236093	1.76	0.69	0	0	0	0	0	0	0	0	0	0	0	0	0	0	0	0	0	0	0	0	0	0	0	0	0	0	0	0	0	0	0	Unclassified	Unclassified
AZTI-38_236250	22.01	157.89	0	0	2.95	388.25	0	0	0.68	0	0	0	0	0	0	0	0	0	0	0	0	0	0	0	0	0	0	0	0	0	0	0	0	Unclassified	Unclassified
AZTI-38_237296	61.59	183.21	210.77	6.35	22.61	341.66	550.54	387.44	89.46	1653.83	13.96	649.77	380.62	177.94	22.76	266	0	0.51	0	3.84	93.62	0	0.61	0	0	0	0.58	0	0	0	0.59	0	0	Unclassified	Unclassified
AZTI-38_237528	13.07	156.06	262.02	0.83	7.63	50.6	0.82	0	1.52	0	5.91	0	0	1.94	0	104.99	0	0	0	0	0	0	0	0	0	0	0	0	0	0	0	0	0	Unclassified	Unclassified
AZTI-38_238024	1.73	0	0	0	0	0	0	0	0	0	0	0	0	0	0	0	0	0	0	0	0	0	0	0	0	0	0	0	0	0	0	0	0	Unclassified	Unclassified
AZTI-38_239203	1.2	0	0	0	0	0	0	0	0	0	0	0	0	0	0	0	0	0	0	0	0	0	0	0	0	0	0	0	0	0	0	0	0	Unclassified	Unclassified
AZTI-38_239434	1.83	0	0	0	0	0	0	0	0	0	0	1.4	0	0	0	0	0	0	0	0	0	2.06	0	0	1.03	0	558.26	1.25	0	0	0	0.9	0	Unclassified	Unclassified
AZTI-38_239821	1.63	0	0	0	0	0	0	0	0	0	0	0	0	0	0	0	0	0	0	0	0	0	0	0	0	0	0	0	0	0	0	0	0	Unclassified	Unclassified
AZTI-38_242802	1.16	0	0	0	0	0	0	0	0	0	0	0	0	0	0	0	0	0	0	0	0	0	0	0	0	0	0	0	0	0	0	0	0	Unclassified	Unclassified
AZTI-38_245701	1.17	0	0	0	0	0	0	0	0	0	0	0	0	0	0	0	0	0	0	0	0	0	0	0	0	0	0	0	0	0	0	0	0	Unclassified	Unclassified
AZTI-38_246262	1.27	0	0	0	0	0	0	0	0	0	0	0	0	0	0	0	0	0	0	0	0	0	0	0	0	0	0	0	0	0	0	0	0	Unclassified	Unclassified
AZTI-38_247636	0.63	0.62	0	0	0	0	0	0	0	0	0	0	0	0	0	0	0	0	0	0	0	0	0	0	0	0	0	0	0	0	0	0	0	Unclassified	Unclassified
AZTI-38_250398	5.58	0	0	0	0	0	0	0	0	0	0	0	0	0	0	0	0	0	0	0	0	0	0	0	0	0	0	0	0	0	0	0	0	Unclassified	Unclassified
AZTI-38_251714	1.76	0	0	0	0	0	0	0	0	0	0	0	0	0	0	0	0	0	0	0	0	0	0	0	0	0	0	0	0	0	0	0	0	Unclassified	Unclassified
AZTI-39_484267	0	4.73	1.26	0	0	0	3.6	0	1.55	120.3	0	3.79	3.77	3.27	0	4.33	0	0	0	0	0	0	0	0	0	0	0	0	0	0	0	0	0	Unclassified	Unclassified
AZTI-39_485516	0	1.39	0	0	0	0	0	0	0	0	0	0	0	0	0	0	0	0	0	0	0	0	0	0	0	0	0	0	0	0	0	0	0	Unclassified	Unclassified
AZTI-39_485581	0	3.43	0	0	0	0	0	0	0	0	0	0	0	0	0	0	0	0	0	0	0	0	0	0	0	0	0	0	0	0	0	0	0	Unclassified	Unclassified
AZTI-39_489061	0	1.28	0	0	0	0	0	0	0	0	0	0	0	0	0	0	0	0	0	0	0	0	0	0	0	0	0	0	0	0	0	0	0	Unclassified	Unclassified
AZTI-39_489698	0	2.5	0.67	0	0	4.87	0	0	0	0	0	0	0	0	0	0	0	0	0	0	0	0	0	0	0	0	0	0	0	0	0	0	0	Unclassified	Unclassified
AZTI-39_490710	0	1.37	0	0	0	0	0	0	0	0	0	0	0	0	0	0	0	0	0	0	0	0	0	0	0	0	0	0	0	0	0	0	0	Unclassified	Unclassified
AZTI-39_491390	0	1.36	0	0	0	0	0	0	0	0	0	0	0	0	0	0	0	0	0	0	0	0	0	0	0	0	0	0	0	0	0	0	0	Unclassified	Unclassified
AZTI-39_493148	0	2.82	0	0	0	0	0	0	0	0	0	0	0	0	0	0	0	0	0	0	0	0	0	0	0	0	0	0	0	0	0	0	0	Unclassified	Unclassified
AZTI-39_493592	0	3.38	0	0	0	0	0	0	0	0	0	0	0	0	0	0	0	0	0	0	0	0	0	0	0	0	0	0	0	0	0	0	0	Unclassified	Unclassified
AZTI-39_493751	0	4.06	0	0	0	0	0	6.84	0	0	0	1.5	0	0	0	0	0	0	0	0	0	0	0	0	0	0	0	0	0	0	0	0	0	Unclassified	Unclassified
AZTI-39_495857	0	3.49	0	0	0	0	0	0	0	0	0	0	0	0	0	0	0	0	0	0	0	0	0	0	0	0	0	0	0	0	0	0	0	Unclassified	Unclassified
AZTI-39_496371	0	2.75	0	0	0	0	0	0	0	0	0	0	0	0	0	0	0	0	0	0	0	0	0	0	0	0	0	0	0	0	0	0	0	Unclassified	Unclassified
AZTI-39_497108	0	1.87	0	0	0	0	0	0	0	0	0	0	0	0	0	0	0	0	0	0	0	0	0	0	0	0	0	0	0	0	0	0	0	Unclassified	Unclassified
AZTI-39_497788	0	3.31	0	0	0	0	0	0	0	0	0	0	0	0	0	0	0	0	0	0	0	0	0	0	0	0	0	0	0	0	0	0	0	Unclassified	Unclassified
AZTI-40_61325	0	0	1873.65	1.42	0	0	0	0	0	0	0	0	0	2.62	0	0	0	1.16	0	0	0	0	0	0	0	0	0	0	0	0	0	0	0	Unclassified	Unclassified
AZTI-40_62316	0	0	1.88	0	0	0	0	0	0	0	0	0	0	0	0	0	0	0	0	0	0	0	0	0	0	0	0	0	0	0	0	0	0	Unclassified	Unclassified
AZTI-40_62786	0	0	9.86	0	0	0	0	0	0	0	0	0	0	0	0	0	0	0	0	0	0	0	0	0	0	0	0	0	0	0	0	0	0	Unclassified	Unclassified
AZTI-40_62887	0	0	1.24	0	0	0	0	0	0	0	0	0	0	0	0	0	0	0	0	0	0	0	0	0	0	0	0	0	0	0	0	0	0	Unclassified	Unclassified
AZTI-40_63545	0	0	2.38	0	0	0	0	0	0	0	0	0	0	0	0	0	0	0	0	0	0	0	0	0	0	0	0	0	0	0	0	0	0	Unclassified	Unclassified
AZTI-40_64401	0	0	1.77	0	0	0	0	0	0	0	0	0	0	0	0	0	0	0	0	0	0	0	0	0	0	0	0	0	0	0	0	0	0	Unclassified	Unclassified
AZTI-40_68572	0	0	1.32	0	0	0	0	0	0	0	0	0	0	0	0	0	0	0	0	0	0	0	0	0	0	0	0	0	0	0	0	0	0	Unclassified	Unclassified
AZTI-40_69358	0	0	2.4	0	0	0	0	0	0	0	0	0	0	0	0	0	0	0	0	0	0	0	0	0	0	0	0	0	0	0	0	0	0	Unclassified	Unclassified
AZTI-40_69568	0	0	1.24	0	0	0	0	0	0	0	0	0	0	0	0	0	0	0	0	0	0	0	0	0	0	0	0	0	0	0	0	0	0	Unclassified	Unclassified
AZTI-40_70206	0	0	7.27	0	0	0	0	0	0	0	0	0	0	0	0	0	0	0	0	0	0	0	0	0	0	0	0	0	0	0	0	0	0	Unclassified	Unclassified
AZTI-40_70908	0	0	1.23	0	0	0	0	0	0	0	0	0	0	0	0	0	0	0	0	0	0	0	0	0	0	0	0	0	0	0	0	0	0	Unclassified	Unclassified
AZTI-40_73282	0	0	1.33	0	0	0	0	0	0	0	0	0	0	0	0	0	0	0	0	0	0	0	0	0	0	0	0	0	0	0	0	0	0	Unclassified	Unclassified
AZTI-40_73600	0	0	1.33	0	0	0	0	0	0	0	0	0	0	0	0	0	0	0	0	0	0	0	0	0	0	0	0	0	0	0	0	0	0	Unclassified	Unclassified
AZTI-40_73887	0	0	0.74	0	0	0	12.46	304.58	7.36	5.66	0	1.47	8.31	4.61	0	0	0	0	0	0	0	0	0	0	0	0	0	0	0	0	0	0	0	Unclassified	Unclassified
AZTI-40_74152	0	0	1.25	0	0	0	0	0	0	0	0	0	0	0	0	0	0	0	0	0	0	0	0	0	0	0	0	0	0	0	0	0	0	Unclassified	Unclassified
AZTI-40_75293	0	0	1.25	0	0	0	0	0	0	0	0	0	0	0	0	0	0	0	0	0	0	0	0	0	0	0	0	0	0	0	0	0	0	Unclassified	Unclassified
AZTI-40_75613	0	0	2.74	115.81	0	0	0	0	0	0	0	0	0	10.15	0	0	16.23	0	0	0	0	0	0	0	0	0	0	0	0	0	0	0	0	Unclassified	Unclassified
AZTI-41_101619	0	0	0	1.5	0	0	0	0	0	0	0	0	0	0	0	0	0	0	0	0	0	0	0	0	0	0	0	0	0	0	0	0	0	Unclassified	Unclassified
AZTI-41_108096	0	0	0	0.66	0	0	0	0	0	0	0	0	0	0	0	0	0	0	0	0	0	0	0	0	0	0	0	0	0	0	5.73	0	138.37	Unclassified	Unclassified
AZTI-41_96304	0	0	0	1.41	0	0	0	0	0	0	0	0	0	0	0	94	85.04	3.7	16.63	26.15	12.15	10.54	4.06	1.44	0	18.35	0	0	0	0	0	0	0	Unclassified	Unclassified
AZTI-41_99023	0	0	0	5.06	0	0	0	0	0	0	0	0	0	0	0	0	0	0	0	0	0	0	0	0	0	0	0	0	0	0	0	0	0	Unclassified	Unclassified
AZTI-42_271580	0	0	0	0	1.12	0	0	0	0	0	0	0	0	0	0	0	0	0	0	0	0	0	0	0	0	0	0	0	0	0	0	0	0	Unclassified	Unclassified
AZTI-43_409939	0	0	0	0	0	1.81	0	0	0	0	0	0	0	0	0	0	0	0	0	0	0	0	0	0	0	0	0	0	0	0	0	0	0	Unclassified	Unclassified
AZTI-43_410165	0	0	0	0	0	1.75	13.27	4.47	0	0	19.84	0	0	0	11.55	88.67	0	0	0	0	0	0	0	0	0	0.77	0	0	0	11.82	0	0	0	Unclassified	Unclassified
AZTI-43_410964	0	0	0	0	0	1.14	0	0	0	0	2	0	0	0	0	0	0	0	0	0	0	0	0	0	0	0	0	0	0	0	0	0	0	Unclassified	Unclassified
AZTI-43_411384	0	0	0	0	0	2.56	0	0	0	0	0	0	0	0	0	0	0	25.12	0	0	1783.99	2.09	1.35	0	0	2.77	0	0	0	0	0.51	0	0	Unclassified	Unclassified
AZTI-43_412669	0	0	0	0	0	1.19	0	0	0	0	0	0	0	0	0	0	0	0	0	0	0	0	0	0	0	0	0	0	0	0	0	0	0	Unclassified	Unclassified
AZTI-43_412711	0	0	0	0	0	4.21	0	0	0	0	0	0	0	0	0	0	0	0	0	0	0	0	0	0	0	0	0	0	0	0	0	0	0	Unclassified	Unclassified
AZTI-43_413414	0	0	0	0	0	1.25	0	0	0	0	0	0	0	0	0	0	0	0	0	0	0	0	0	0	0	0	0	0	0	0	0	0	0	Unclassified	Unclassified
AZTI-43_420204	0	0	0	0	0	1.7	0	0	0	0	0	0	0	0	0	0	0	0	0	0	0	0	0	0	0	0	0	0	0	0	0	0	0	Unclassified	Unclassified
AZTI-43_422048	0	0	0	0	0	0.57	0	0	0	0	0	0	0	0	0	0	0	0	0	0	28.19	0	0	0	0	0	0	0	0	0	0	0	0	Unclassified	Unclassified
AZTI-43_424391	0	0	0	0	0	1.11	0	0	0	0	0	0	0	0	0	0	0	0	0	0	0	0	0	0	0	0	0	0	0	0	0	0	0	Unclassified	Unclassified
AZTI-43_424532	0	0	0	0	0	2.35	0	0	0	0	0	0	5.97	0	0	0	0	0	0	0	0	0	0	0	0	0	0	0	0	0	0	0	0	Unclassified	Unclassified
CNRS-A1_454161	0	0	0	0	0	0	1.37	0	0	0	0	0	0	0	0	0	0	0	0	0	0	0	0	0	0	0	0	0	0	0	0	0	0	Unclassified	Unclassified
CNRS-A1_454343	0	0	0	0	0	0	35.27	0	0	0	0	0	0	0	0	0	0	0	0	0	0	0	0	0	0	0	0	0	0	0	0	0	0	Unclassified	Unclassified
CNRS-A1_454515	0	0	0	0	0	0	58.53	29.66	1.47	1.28	0	77.79	0	1.36	0	0	0	0	0	0	0	0	0	0	0	0	0	0	0	0	0	0	0	Unclassified	Unclassified
CNRS-A1_455402	0	0	0	0	0	0	1.63	0	0	0	0	0	0	0	0	0	0	0	0	0	0	0	0	0	0	0	0	0	0	0	0	0	0	Unclassified	Unclassified
CNRS-A1_455423	0	0	0	0	0	0	3.67	0	0	0	0	0	0	2.54	0	0	0	0	0	0	0	0	0	0	0	0	0	0	0	0	0	0	0	Unclassified	Unclassified
CNRS-A1_455812	0	0	0	0	0	0	15.67	0	0	0	0	0	0	0	0	0	0	0	0	0	0	0	0	0	0	0	0	0	0	0	0	0	0	Unclassified	Unclassified
CNRS-A1_458143	0	0	0	0	0	0	1.58	0	0	11.23	0	1.51	0	0	0	0	0	0	0	0	0	0	0	0	0	0	0	0	0	0	0	0	0	Unclassified	Unclassified
CNRS-A1_459111	0	0	0	0	0	0	1.53	0	0	0	0	0	0	0	0	0	0	0	0	0	0	0	0	0	0	0	0	0	0	0	0	0	0	Unclassified	Unclassified
CNRS-A1_460156	0	0	0	0	0	0	1.46	1.47	0	0	0	1.46	0	0	0	0	0	0	0	0	0	0	0	0	0	0	0	0	0	0	0	0	0	Unclassified	Unclassified
CNRS-A1_463843	0	0	0	0	0	0	0.66	0	0	0	0	2.99	1.56	0	1.45	0	0	0	0	0	0	0	0	0	0	0	0	0	0	0	0	0	0	Unclassified	Unclassified
CNRS-A1_465944	0	0	0	0	0	0	4.55	0	0	0	1.99	0	0	0	0	0	0	0	0	0	0	0	0	0	0	0	0	0	0	0	0	0	0	Unclassified	Unclassified
CNRS-A2_144739	0	0	0	0	0	0	0	180.6	0	1.38	0	0	0	0	0	0	0	0	0	0	0	0	0	0	0	0	0	0	0	0	0	0	0	Unclassified	Unclassified
CNRS-A2_145059	0	0	0	0	0	0	0	0.78	0.76	0	0	0	0	0	0	0	0	0	0	0	0	0	0	0	0	0	0	0	0	0	0	0	0	Unclassified	Unclassified
CNRS-A2_145140	0	0	0	0	0	0	0	27.43	367.67	4.71	0	0	0	0	0.8	0	0	0	0	0	0	0	0	0	0	0	0	0	0	0	0	0	0	Unclassified	Unclassified
CNRS-A2_145225	0	0	0	0	0	0	0	5.18	0	0	0	0	0	0	0	0	0	0	0	0	0	0	0	0	0	0	0	0	0	0	0	0	0	Unclassified	Unclassified
CNRS-A2_146220	0	0	0	0	0	0	0	1.63	0	0	0	0	0	0	0	0	0	0	0	0	0	0	0	0	0	0	0	0	0	0	0	0	0	Unclassified	Unclassified
CNRS-A2_146332	0	0	0	0	0	0	0	6.23	2.24	3.38	19.82	2.84	0.69	0	1.61	0	2.83	0	0	2.04	0	0	0	0	0	0	0	0	0	0	0	0	0	Unclassified	Unclassified
CNRS-A2_146599	0	0	0	0	0	0	0	3.61	0	0	0	0	0	0	0	0	0	0	0	0	0	0	0	0	0	0	0	0	0	0	0	0	0	Unclassified	Unclassified
CNRS-A2_147424	0	0	0	0	0	0	0	11.16	0	0	0	0.68	0	0	0	0	0	0	0	0	0	0	0	0	0	0	0	0	0	0	0	0	0	Unclassified	Unclassified
CNRS-A2_147513	0	0	0	0	0	0	0	1.55	0	0	0	0	0	0	0	0	0	0	0	0	0	0	0	0	0	0	0	0	0	0	0	0	0	Unclassified	Unclassified
CNRS-A2_147879	0	0	0	0	0	0	0	8.19	0	0	0	0	0	0	0	0	0	0	0	0	0	0	0	0	0	0	0	0	0	0	0	0	0	Unclassified	Unclassified
CNRS-A2_150946	0	0	0	0	0	0	0	1.52	0	0	0	0	0	0	0	0	0	0	0	0	0	0	0	0	0	0	0	0	0	0	0	0	0	Unclassified	Unclassified
CNRS-A2_152155	0	0	0	0	0	0	0	1.51	0	0	0	0	0	0	0	0	0	0	0	0	0	0	0	0	0	0	0	0	0	0	0	0	0	Unclassified	Unclassified
CNRS-A2_153438	0	0	0	0	0	0	0	1.42	0	0	0	0	0	0	0	0	0	0	0	0	0	0	0	0	0	0	0	0	0	0	0	0	0	Unclassified	Unclassified
CNRS-A2_156330	0	0	0	0	0	0	0	2.19	0	0	0	0	0	0	0	0	0	0	0	0	0	0	0	0	0	0	0	0	0	0	0	0	0	Unclassified	Unclassified
CNRS-A2_156843	0	0	0	0	0	0	0	1.36	0	0	0	0	0	0	0	0	0	0	0	0	0	0	0	0	0	0	0	0	0	0	0	0	0	Unclassified	Unclassified
CNRS-A3_469003	0	0	0	0	0	0	0	0	32.51	0	0	0	0	0	0	0	0	0	0	0	0	0	0	0	0	0	0	0	0	0	0	0	0	Unclassified	Unclassified
CNRS-A3_470972	0	0	0	0	0	0	0	0	1.5	0	0	0	0	0	0	0	0	0	0	0	0	0	0	0	0	0	0	0	0	0	0	0	0	Unclassified	Unclassified
CNRS-A3_471226	0	0	0	0	0	0	0	0	13.82	0	0	0	0	2.06	0	0	0	0	0	0	0	0	0	0	0	0	0	0	0	0	0	0	0	Unclassified	Unclassified
CNRS-A3_471533	0	0	0	0	0	0	0	0	4.34	0	67.28	0	3.67	0	0	0	0	0	0	0	0	0	0	0	0	0	0	0	0	0	0	0	0	Unclassified	Unclassified
CNRS-A3_481744	0	0	0	0	0	0	0	0	2.21	0	0	0	0	0	3.95	0	0	0	0	0	0	0	0	0	0	0	0	0	0	0	0	0	0	Unclassified	Unclassified
CNRS-N1_46428	0	0	0	0	0	0	0	0	0	8.32	0	0	0	0	0	0	0	0	0	0	0	0	0	0	0	0	0	0	0	0	0	0	0	Unclassified	Unclassified
CNRS-N1_47340	0	0	0	0	0	0	0	0	0	6.98	0	0	0	0	0	0	0	0	0	0	0	0	0	0	0	0	0	0	0	0	0	0	0	Unclassified	Unclassified
CNRS-N1_47671	0	0	0	0	0	0	0	0	0	6.99	2.97	0	0	0	0	0	0	0	0	0	0	0	0	0	0	0	0	0	0	0	0	0	0	Unclassified	Unclassified
CNRS-N1_48259	0	0	0	0	0	0	0	0	0	2.05	0	0	0	0	0	0	0	0	0	0	0	0	0	0	0	0	0	0	0	0	0	0	0	Unclassified	Unclassified
CNRS-N1_48804	0	0	0	0	0	0	0	0	0	1.37	0	0	0	0	0	0	0	0	0	0	0	0	0	0	0	0	0	0	0	0	0	0	0	Unclassified	Unclassified
CNRS-N1_49947	0	0	0	0	0	0	0	0	0	1.44	0	0	0	0	0	0	0	0	0	0	0	0	0	0	0	0	0	0	0	0	0	0	0	Unclassified	Unclassified
CNRS-N1_51334	0	0	0	0	0	0	0	0	0	2.26	0	0	0	0	0	0	0	0	0	0	0	0	0	0	0	0	0	0	0	0	0	0	0	Unclassified	Unclassified
CNRS-N1_51719	0	0	0	0	0	0	0	0	0	1.95	0	0	0	0	0	0	0	0	0	0	0	0	0	0	0	0	0	0	0	0	0	0	0	Unclassified	Unclassified
CNRS-N1_52485	0	0	0	0	0	0	0	0	0	119.24	0	0	0	5.24	0	0	0	0	0	0	0	0	0	0	0	0	0	0	0	0	0	0	0	Unclassified	Unclassified
CNRS-N1_58636	0	0	0	0	0	0	0	0	0	1.4	0	0	0	0	0	0	0	0	0	0	0	0	0	0	0	0	0	0	0	0	0	0	0	Unclassified	Unclassified
CNRS-N1_58734	0	0	0	0	0	0	0	0	0	1.39	0	0	0	0	0	0	0	0	0	0	0	0	0	0	0	0	0	0	0	0	0	0	0	Unclassified	Unclassified
CNRS-N1_60396	0	0	0	0	0	0	0	0	0	4.18	0	0	0	1.36	0	0	0	0	0	0	0	0	0	0	0	0	0	0	0	0	0	0	0	Unclassified	Unclassified
CNRS-N1_60433	0	0	0	0	0	0	0	0	0	2.12	0	0	0	0	0	0	0	0	0	0	0	0	0	0	0	0	0	0	0	0	0	0	0	Unclassified	Unclassified
CNRS-N1_60867	0	0	0	0	0	0	0	0	0	2.06	0	0	0	0	0	0	0	0	0	0	0	0	0	0	0	0	0	0	0	0	0	0	0	Unclassified	Unclassified
CNRS-N2_300265	0	0	0	0	0	0	0	0	0	0	1.98	0	0.77	0	0	0	0	0	0	0	0	0	0	0	0	0	0	0	0	0	0	0	0	Unclassified	Unclassified
CNRS-N2_304557	0	0	0	0	0	0	0	0	0	0	1.98	0	0	0	0	0	0	0	0	0	0	0	0	0	0	0	0	0	0	0	0	0	0	Unclassified	Unclassified
CNRS-N3_208314	0	0	0	0	0	0	0	0	0	0	0	1.39	0	2.59	0	0	0	0	0	0	0	0	0	0	0	0	0	0	0	0	0	0	0	Unclassified	Unclassified
CNRS-N3_209158	0	0	0	0	0	0	0	0	0	0	0	10.42	6.71	0	0	0	0	0	0	0	0	0	0	0	0	0	0	0	0	0	0	0	0	Unclassified	Unclassified
CNRS-N3_209407	0	0	0	0	0	0	0	0	0	0	0	0.75	0	0	4.13	0	0	0	0	0	0	0	0	0	0	0	0	0	0	0	0	0	0	Unclassified	Unclassified
CNRS-N3_210226	0	0	0	0	0	0	0	0	0	0	0	1.5	0	0	0	0	0	0	0	0	0	0	0	0	0	0	0	0	0	0	0	0	0	Unclassified	Unclassified
CNRS-N3_210602	0	0	0	0	0	0	0	0	0	0	0	1.55	0	0	0	0	0	0	0	0	0	0	0	0	0	0	0	0	0	0	0	0	0	Unclassified	Unclassified
CNRS-N3_211247	0	0	0	0	0	0	0	0	0	0	0	2.32	0	0	0	0	0	0	0	0	0	0	0	0	0	0	0	0	0	0	0	0	0	Unclassified	Unclassified
CNRS-N3_212141	0	0	0	0	0	0	0	0	0	0	0	2.96	0	0	0	0	0	0	0	0	0	0	0	0	0	0	0	0	0	0	0	0	0	Unclassified	Unclassified
CNRS-N3_212855	0	0	0	0	0	0	0	0	0	0	0	2.17	0	0	0	0	0	0	0	0	0	0	0	0	0	0	0	0	0	0	0	0	0	Unclassified	Unclassified
CNRS-N3_215309	0	0	0	0	0	0	0	0	0	0	0	1.54	0	0	0	0	0	0	0	0	0	0	0	0	0	0	0	0	0	0	0	0	0	Unclassified	Unclassified
CNRS-N3_218343	0	0	0	0	0	0	0	0	0	0	0	1.56	0	0	0	0	0	0	0	0	0	0	0	0	0	0	0	0	0	0	0	0	0	Unclassified	Unclassified
CNRS-S1_158422	0	0	0	0	0	0	0	0	0	0	0	0	1.55	0	0	0	0	0	0	0	0	0	0	0	0	0	0	0	0	0	0	0	0	Unclassified	Unclassified
CNRS-S1_159073	0	0	0	0	0	0	0	0	0	0	0	0	1.46	0	0	0	0	0	0	0	0	0	0	0	0	0	0	0	0	0	0	0	0	Unclassified	Unclassified
CNRS-S1_159433	0	0	0	0	0	0	0	0	0	0	0	0	1.51	0	0	0	0	0	0	0	0	0	0	0	0	0	0	0	0	0	0	0	0	Unclassified	Unclassified
CNRS-S1_159633	0	0	0	0	0	0	0	0	0	0	0	0	9.24	0	0	0	0	0	0	0	0	0	0	0	0	0	0	0	0	0	0	0	0	Unclassified	Unclassified
CNRS-S1_159650	0	0	0	0	0	0	0	0	0	0	0	0	7.69	0	0	0	0	0	0	0	0	0	0	0	0	0	0	0	0	0	0	0	0	Unclassified	Unclassified
CNRS-S1_159915	0	0	0	0	0	0	0	0	0	0	0	0	2.29	0	0	0	0	0	0	0	0	0	0	0	0	0	0	0	0	0	0	0	0	Unclassified	Unclassified
CNRS-S1_160998	0	0	0	0	0	0	0	0	0	0	0	0	1.49	0	0	0	0	0	0	0	0	0	0	0	0	0	0	0	0	0	0	0	0	Unclassified	Unclassified
CNRS-S1_162708	0	0	0	0	0	0	0	0	0	0	0	0	1.55	0	0	0	0	0	0	0	0	0	0	0	0	0	0	0	0	0	0	0	0	Unclassified	Unclassified
CNRS-S1_164574	0	0	0	0	0	0	0	0	0	0	0	0	1.52	0	0	0	0	0	0	0	0	0	0	0	0	0	0	0	0	0	0	0	0	Unclassified	Unclassified
CNRS-S1_171212	0	0	0	0	0	0	0	0	0	0	0	0	1.59	0	0	0	0	0	0	0	0	0	0	0	0	0	0	0	0	0	0	0	0	Unclassified	Unclassified
CNRS-S2_379939	0	0	0	0	0	0	0	0	0	0	0	0	0	2.03	0	0	0	0	0	0	0	0	0	0	0	0	0	0	0	0	0	0	0	Unclassified	Unclassified
CNRS-S2_384942	0	0	0	0	0	0	0	0	0	0	0	0	0	3.28	0	0	0	0	0	0	0	0	0	0	0	0	0	0	0	0	0	0	0	Unclassified	Unclassified
CNRS-S2_386723	0	0	0	0	0	0	0	0	0	0	0	0	0	1.32	0	0	0	0	0	0	0	0	0	0	0	0	0	0	0	0	0	0	0	Unclassified	Unclassified
CNRS-S2_387974	0	0	0	0	0	0	0	0	0	0	0	0	0	1.39	0	17.72	0	0	0	0	0	0	0	0	0	0	0	0	0	0	0	0	0	Unclassified	Unclassified
CNRS-S2_388227	0	0	0	0	0	0	0	0	0	0	0	0	0	6.03	0	0	0	0	0	0	0	0	0	0	0	0	0	0	0	0	0	0	0	Unclassified	Unclassified
CNRS-S2_390077	0	0	0	0	0	0	0	0	0	0	0	0	0	2.6	0	0	0	0	0	0	0	0	0	0	0	0	0	0	0	0	0	0	0	Unclassified	Unclassified
CNRS-S2_390708	0	0	0	0	0	0	0	0	0	0	0	0	0	1.85	0	0	0	0	0	0	0	0	0	0	0	0	0	0	0	0	0	0	0	Unclassified	Unclassified
CNRS-S2_390737	0	0	0	0	0	0	0	0	0	0	0	0	0	2.13	0.7	0	0	0	0	0	0	0	0	0	0	0	0	0	0	0	0	0	0	Unclassified	Unclassified
CNRS-S2_391608	0	0	0	0	0	0	0	0	0	0	0	0	0	2.78	2.4	0	0	0	0	0	0	0	0	0	0	0	0	0	0	0	0	0	0	Unclassified	Unclassified
CNRS-S3_110712	0	0	0	0	0	0	0	0	0	0	0	0	0	0	7.22	0	0	0	0	0	0	0	0	0	0	0	0	0	0	0	0	0	0	Unclassified	Unclassified
CNRS-S3_111282	0	0	0	0	0	0	0	0	0	0	0	0	0	0	2.38	0	0	0	0	0	0	0	0	0	0	0	0	0	0	0	0	0	0	Unclassified	Unclassified
CNRS-S3_111991	0	0	0	0	0	0	0	0	0	0	0	0	0	0	1.57	0	0	0	0	0	0	0	0	0	0	0	0	0	0	0	0	0	0	Unclassified	Unclassified
CNRS-S3_112078	0	0	0	0	0	0	0	0	0	0	0	0	0	0	4.14	0	0	0	0	0	0	0	0	0	0	0	0	0	0	0	0	0	0	Unclassified	Unclassified
CNRS-S3_112473	0	0	0	0	0	0	0	0	0	0	0	0	0	0	1.62	0	0	0	0	0	0	0	0	0	0	0	0	0	0	0	0	0	0	Unclassified	Unclassified
CNRS-S3_112679	0	0	0	0	0	0	0	0	0	0	0	0	0	0	7.62	0	0	0	0	0	0	0	0	0	0	0	0	0	0	0	0	0	0	Unclassified	Unclassified
CNRS-S3_113070	0	0	0	0	0	0	0	0	0	0	0	0	0	0	2.41	0	0	0	0	0	0	0	0	0	0	0	0	0	0	0	0	0	0	Unclassified	Unclassified
CNRS-S3_113728	0	0	0	0	0	0	0	0	0	0	0	0	0	0	10.24	0	0	0	0	0	0	0	0	0	0	0	0	0	0	0	0	0	0	Unclassified	Unclassified
CNRS-S3_115127	0	0	0	0	0	0	0	0	0	0	0	0	0	0	1.63	0	0	0	0	0	0	0	0	0	0	0	0	0	0	0	0	0	0	Unclassified	Unclassified
CNRS-S3_115171	0	0	0	0	0	0	0	0	0	0	0	0	0	0	3.09	0	0	0	0	0	0	0	0	0	0	0	0	0	0	0	0	0	0	Unclassified	Unclassified
CNRS-S3_116038	0	0	0	0	0	0	0	0	0	0	0	0	0	0	1.52	0	0	0	0	0	0	0	0	0	0	0	0	0	0	0	0	0	0	Unclassified	Unclassified
CNRS-S3_117429	0	0	0	0	0	0	0	0	0	0	0	0	0	0	2.34	0	0	0	0	0	0	0	0	0	0	0	0	0	0	0	0	0	0	Unclassified	Unclassified
CNRS-S3_117732	0	0	0	0	0	0	0	0	0	0	0	0	0	0	1.51	0	0	0	0	0	0	0	0	0	0	0	0	0	0	0	0	0	0	Unclassified	Unclassified
CNRS-S3_119140	0	0	0	0	0	0	0	0	0	0	0	0	0	0	4.66	0	0	0	0	0	0	0	0	0	0	0	0	0	0	0	0	0	0	Unclassified	Unclassified
CNRS-S3_119239	0	0	0	0	0	0	0	0	0	0	0	0	0	0	1.5	0	0	0	0	0	0	0	0	0	0	0	0	0	0	0	0	0	0	Unclassified	Unclassified
CNRS-S3_121358	0	0	0	0	0	0	0	0	0	0	0	0	0	0	3.81	0	0	0	0	0	0	0	0	0	0	0	0	0	0	0	0	0	0	Unclassified	Unclassified
CNRS-S3_121582	0	0	0	0	0	0	0	0	0	0	0	0	0	0	1.58	0	0	0	0	0	0	0	0	0	0	0	0	0	0	0	0	0	0	Unclassified	Unclassified
CNRS-S3_121819	0	0	0	0	0	0	0	0	0	0	0	0	0	0	1.49	0	0	0	0	0	0	0	0	0	0	0	0	0	0	0	0	0	0	Unclassified	Unclassified
CNRS-S3_123145	0	0	0	0	0	0	0	0	0	0	0	0	0	0	1.5	0	0	0	0	0	0	0	0	0	0	0	0	0	0	0	0	0	0	Unclassified	Unclassified
CNRS-S3_123293	0	0	0	0	0	0	0	0	0	0	0	0	0	0	3.96	0	0	0	0	0	0	0	0	0	0	0	0	0	0	0	0	0	0	Unclassified	Unclassified
CONISMA-1_365215	0	0	0	0	0	0	0	0	0	0	0	0	0	0	0	2.93	0	0	0	0	0	0	0	0	0	0	0	0	0	0	0	0	0	Unclassified	Unclassified
CONISMA-1_366568	0	0	0	0	0	0	0	0	0	0	0	0	0	0	0	2.24	0	0	0	0	0	0	0	0	0	0	0	0	0	0	0	0	0	Unclassified	Unclassified
CONISMA-1_370068	0	0	0	0	0	0	0	0	0	0	0	0	0	0	0	0.71	0	0	0	0	0	0	0	1.83	0	0	0	0	155	0	0	0	0	Unclassified	Unclassified
CONISMA-2_178464	0	0	0	0	0	0	0	0	0	0	0	0	0	0	0	0	1.4	0	0	0	0	0	0	0	0	0	0	0	0	0	0	0	0	Unclassified	Unclassified
CONISMA-2_187068	0	0	0	0	0	0	0	0	0	0	0	0	0	0	0	0	1.43	0	0	0	0	0	0	0	0	0	0	0	0	0	0	0	0	Unclassified	Unclassified
CONISMA-3_326747	0	0	0	0	0	0	0	0	0	0	0	0	0	0	0	0	0	1.13	0	0	0	0	0	0	0	0	0	0	0	0	0	0	0	Unclassified	Unclassified
CONISMA-3_327781	0	0	0	0	0	0	0	0	0	0	0	0	0	0	0	0	0	1.09	0	0	0	0	0	0	0	0	0	0	0	0	0	0	0	Unclassified	Unclassified
CONISMA-4_15599	0	0	0	0	0	0	0	0	0	0	0	0	0	0	0	0	0	0	1.33	0	0	0	0	0	0	0	0	0	0	0	0	0	0	Unclassified	Unclassified
CONISMA-4_28960	0	0	0	0	0	0	0	0	0	0	0	0	0	0	0	0	0	0	1.32	0	0	0	0	0	0	0	0	0	0	0	0	0	0	Unclassified	Unclassified
CONISMA-6_313067	0	0	0	0	0	0	0	0	0	0	0	0	0	0	0	0	0	0	0	0	1.48	0	0	0	0	0	0	0	0	0	0	0	0	Unclassified	Unclassified
CONISMA-6_314477	0	0	0	0	0	0	0	0	0	0	0	0	0	0	0	0	0	0	0	0	1.52	0	0	0	0	0	0	0	0	0	0	0	0	Unclassified	Unclassified
CONISMA-6_316191	0	0	0	0	0	0	0	0	0	0	0	0	0	0	0	0	0	0	0	0	1.35	0	0	0	0	0	0	0	0	0	0	0	0	Unclassified	Unclassified
CONISMA-6_316424	0	0	0	0	0	0	0	0	0	0	0	0	0	0	0	0	0	0	0	0	2.15	0	0	0	0	0	0	0	0	0	0	0	0	Unclassified	Unclassified
CONISMA-6_319335	0	0	0	0	0	0	0	0	0	0	0	0	0	0	0	0	0	0	0	0	11.44	0	0	0	0	0	0	0	0	0	0	0	0	Unclassified	Unclassified
CONISMA-6_321945	0	0	0	0	0	0	0	0	0	0	0	0	0	0	0	0	0	0	0	0	1.44	0	0	0	0	0	0	0	0	0	0	0	0	Unclassified	Unclassified
CONISMA-6_322456	0	0	0	0	0	0	0	0	0	0	0	0	0	0	0	0	0	0	0	0	2.1	0	0	0	0	0	0	0	0	0	0	0	0	Unclassified	Unclassified
CONISMA-6_325681	0	0	0	0	0	0	0	0	0	0	0	0	0	0	0	0	0	0	0	0	1.44	0	0	0	0	0	0	0	0	0	0	0	0	Unclassified	Unclassified
CONISMA-7_220726	0	0	0	0	0	0	0	0	0	0	0	0	0	0	0	0	0	0	0	0	0	1.94	0	0	0	0	0	0	0	0	0	0	0	Unclassified	Unclassified
CONISMA-7_221168	0	0	0	0	0	0	0	0	0	0	0	0	0	0	0	0	0	0	0	0	0	1.35	0	0	0	0	0	0	0	0	0	0	0	Unclassified	Unclassified
CONISMA-7_221270	0	0	0	0	0	0	0	0	0	0	0	0	0	0	0	0	0	0	0	0	0	4.77	0	0	0	0	0	0	0	0	0	0	0	Unclassified	Unclassified
CONISMA-7_221818	0	0	0	0	0	0	0	0	0	0	0	0	0	0	0	0	0	0	0	0	0	1.42	0	0	0	0	0	0	0	0	0	0	0	Unclassified	Unclassified
CONISMA-7_228141	0	0	0	0	0	0	0	0	0	0	0	0	0	0	0	0	0	0	0	0	0	1.39	0	0	0	0	0	0	0	0	0	0	0	Unclassified	Unclassified
CONISMA-7_230509	0	0	0	0	0	0	0	0	0	0	0	0	0	0	0	0	0	0	0	0	0	2.58	0	0	0	0	0	0	0	0	0	0	0	Unclassified	Unclassified
CONISMA-7_230683	0	0	0	0	0	0	0	0	0	0	0	0	0	0	0	0	0	0	0	0	0	1.27	0	0	0	0	0	0	0	0	0	0	0	Unclassified	Unclassified
CONISMA-7_232655	0	0	0	0	0	0	0	0	0	0	0	0	0	0	0	0	0	0	0	0	0	1.37	0	0	0	0	0	0	0	0	0	0	0	Unclassified	Unclassified
CONISMA-7_233450	0	0	0	0	0	0	0	0	0	0	0	0	0	0	0	0	0	0	0	0	0	2.01	0	0	0	0	0	0	0	0	0	0	0	Unclassified	Unclassified
CONISMA-7_234621	0	0	0	0	0	0	0	0	0	0	0	0	0	0	0	0	0	0	0	0	0	1.31	0	0	0	0	0	0	0	0	0	0	0	Unclassified	Unclassified
IOBAS-ALA_429082	0	0	0	0	0	0	0	0	0	0	0	0	0	0	0	0	0	0	0	0	0	0	9.68	6.01	0	1.47	0	0	0	0	0	0	0	Unclassified	Unclassified
IOBAS-ALA_429482	0	0	0	0	0	0	0	0	0	0	0	0	0	0	0	0	0	0	0	0	0	0	0.67	0	0	23.93	0	0	0	0	0	0	0	Unclassified	Unclassified
IOBAS-ALA_432727	0	0	0	0	0	0	0	0	0	0	0	0	0	0	0	0	0	0	0	0	0	0	1.25	0	0	0	0	0	0	0	0	0	0	Unclassified	Unclassified
IOBAS-ALA_437543	0	0	0	0	0	0	0	0	0	0	0	0	0	0	0	0	0	0	0	0	0	0	0.69	1.06	1.02	1.47	0	0	0	0	0	0	0	Unclassified	Unclassified
IOBAS-CHEA_127598	0	0	0	0	0	0	0	0	0	0	0	0	0	0	0	0	0	0	0	0	0	0	0	8	3.78	0	0	0	0	0	0	0	0	Unclassified	Unclassified
IOBAS-CHEA_131797	0	0	0	0	0	0	0	0	0	0	0	0	0	0	0	0	0	0	0	0	0	0	0	1.12	0	0	0	0	0	0	0	0	0	Unclassified	Unclassified
IOBAS-CHEA_136458	0	0	0	0	0	0	0	0	0	0	0	0	0	0	0	0	0	0	0	0	0	0	0	0.5	0	0	0	0	0	0	0	6.15	0	Unclassified	Unclassified
IOBAS-CHEB_353547	0	0	0	0	0	0	0	0	0	0	0	0	0	0	0	0	0	0	0	0	0	0	0	0	2.74	0	0	0	0	0	0	0	0	Unclassified	Unclassified
IOBAS-KAM_289565	0	0	0	0	0	0	0	0	0	0	0	0	0	0	0	0	0	0	0	0	0	0	0	0	0	6.53	0	0	0	0	0	0	0	Unclassified	Unclassified
IOBAS-KAM_296563	0	0	0	0	0	0	0	0	0	0	0	0	0	0	0	0	0	0	0	0	0	0	0	0	0	2.9	0	0	0	0	0	0	0	Unclassified	Unclassified
KAUST-A1_79039	0	0	0	0	0	0	0	0	0	0	0	0	0	0	0	0	0	0	0	0	0	0	0	0	0	0	25.41	0	0	0	0	0	0	Unclassified	Unclassified
KAUST-A1_82237	0	0	0	0	0	0	0	0	0	0	0	0	0	0	0	0	0	0	0	0	0	0	0	0	0	0	9.26	0	0	0	0	0	0	Unclassified	Unclassified
KAUST-A1_82592	0	0	0	0	0	0	0	0	0	0	0	0	0	0	0	0	0	0	0	0	0	0	0	0	0	0	1.18	0	0	0	0	0	0	Unclassified	Unclassified
KAUST-A1_84880	0	0	0	0	0	0	0	0	0	0	0	0	0	0	0	0	0	0	0	0	0	0	0	0	0	0	1.02	0	0	0	0	0	0	Unclassified	Unclassified
KAUST-A1_86448	0	0	0	0	0	0	0	0	0	0	0	0	0	0	0	0	0	0	0	0	0	0	0	0	0	0	1.17	0	0	0	0	0	0	Unclassified	Unclassified
KAUST-A1_87776	0	0	0	0	0	0	0	0	0	0	0	0	0	0	0	0	0	0	0	0	0	0	0	0	0	0	8.16	0	0	0	0	0	0	Unclassified	Unclassified
KAUST-A1_90715	0	0	0	0	0	0	0	0	0	0	0	0	0	0	0	0	0	0	0	0	0	0	0	0	0	0	3.58	0	0	0	0	0	0	Unclassified	Unclassified
KAUST-C1_187995	0	0	0	0	0	0	0	0	0	0	0	0	0	0	0	0	0	0	0	0	0	0	0	0	0	0	0	5.63	0	0	0	0	0	Unclassified	Unclassified
KAUST-C1_188324	0	0	0	0	0	0	0	0	0	0	0	0	0	0	0	0	0	0	0	0	0	0	0	0	0	0	0	24.88	0	40.95	0	0	0	Unclassified	Unclassified
KAUST-C1_189315	0	0	0	0	0	0	0	0	0	0	0	0	0	0	0	0	0	0	0	0	0	0	0	0	0	0	0	2.83	0	0	0	0	0	Unclassified	Unclassified
KAUST-C1_190733	0	0	0	0	0	0	0	0	0	0	0	0	0	0	0	0	0	0	0	0	0	0	0	0	0	0	0	25.18	0	38.51	0	0	0	Unclassified	Unclassified
KAUST-C1_190849	0	0	0	0	0	0	0	0	0	0	0	0	0	0	0	0	0	0	0	0	0	0	0	0	0	0	0	1.88	0	0	0	0	0	Unclassified	Unclassified
KAUST-C1_191661	0	0	0	0	0	0	0	0	0	0	0	0	0	0	0	0	0	0	0	0	0	0	0	0	0	0	0	2.89	0	0	0	0	0	Unclassified	Unclassified
KAUST-C1_193354	0	0	0	0	0	0	0	0	0	0	0	0	0	0	0	0	0	0	0	0	0	0	0	0	0	0	0	4.33	0	0	0	0	0	Unclassified	Unclassified
KAUST-C1_196816	0	0	0	0	0	0	0	0	0	0	0	0	0	0	0	0	0	0	0	0	0	0	0	0	0	0	0	1.71	0	0	0	0	0	Unclassified	Unclassified
KAUST-C1_201276	0	0	0	0	0	0	0	0	0	0	0	0	0	0	0	0	0	0	0	0	0	0	0	0	0	0	0	1.96	0	0	0	0	0	Unclassified	Unclassified
KAUST-C1_204391	0	0	0	0	0	0	0	0	0	0	0	0	0	0	0	0	0	0	0	0	0	0	0	0	0	0	0	1.06	0	0	0	0	0	Unclassified	Unclassified
KAUST-C2_401060	0	0	0	0	0	0	0	0	0	0	0	0	0	0	0	0	0	0	0	0	0	0	0	0	0	0	0	0	1.33	0	0	0	0	Unclassified	Unclassified
KAUST-C2_406261	0	0	0	0	0	0	0	0	0	0	0	0	0	0	0	0	0	0	0	0	0	0	0	0	0	0	0	0	3.1	3.02	0	0	0	Unclassified	Unclassified
KAUST-C3_442587	0	0	0	0	0	0	0	0	0	0	0	0	0	0	0	0	0	0	0	0	0	0	0	0	0	0	0	0	0	8.21	0	0	0	Unclassified	Unclassified
KAUST-C3_447308	0	0	0	0	0	0	0	0	0	0	0	0	0	0	0	0	0	0	0	0	0	0	0	0	0	0	0	0	0	4.58	0	0	0	Unclassified	Unclassified
KAUST-C3_448151	0	0	0	0	0	0	0	0	0	0	0	0	0	0	0	0	0	0	0	0	0	0	0	0	0	0	0	0	0	1.56	0	0	0	Unclassified	Unclassified
KUCORPI-KAR_498057	0	0	0	0	0	0	0	0	0	0	0	0	0	0	0	0	0	0	0	0	0	0	0	0	0	0	0	0	0	0	7.94	0	0	Unclassified	Unclassified
KUCORPI-KAR_499667	0	0	0	0	0	0	0	0	0	0	0	0	0	0	0	0	0	0	0	0	0	0	0	0	0	0	0	0	0	0	4.67	0	0	Unclassified	Unclassified
KUCORPI-KAR_499993	0	0	0	0	0	0	0	0	0	0	0	0	0	0	0	0	0	0	0	0	0	0	0	0	0	0	0	0	0	0	25.13	110.5	204.26	Unclassified	Unclassified
KUCORPI-KAR_501316	0	0	0	0	0	0	0	0	0	0	0	0	0	0	0	0	0	0	0	0	0	0	0	0	0	0	0	0	0	0	1.62	0	0	Unclassified	Unclassified
KUCORPI-KAR_501845	0	0	0	0	0	0	0	0	0	0	0	0	0	0	0	0	0	0	0	0	0	0	0	0	0	0	0	0	0	0	1.96	0	14.7	Unclassified	Unclassified
KUCORPI-KAR_503658	0	0	0	0	0	0	0	0	0	0	0	0	0	0	0	0	0	0	0	0	0	0	0	0	0	0	0	0	0	0	1.01	0	0	Unclassified	Unclassified
KUCORPI-KAR_505035	0	0	0	0	0	0	0	0	0	0	0	0	0	0	0	0	0	0	0	0	0	0	0	0	0	0	0	0	0	0	5.69	0	0	Unclassified	Unclassified
KUCORPI-KAR_511597	0	0	0	0	0	0	0	0	0	0	0	0	0	0	0	0	0	0	0	0	0	0	0	0	0	0	0	0	0	0	1.05	0	0	Unclassified	Unclassified
KUCORPI-KAR_512397	0	0	0	0	0	0	0	0	0	0	0	0	0	0	0	0	0	0	0	0	0	0	0	0	0	0	0	0	0	0	2.54	0	0	Unclassified	Unclassified
KUCORPI-KAR_516740	0	0	0	0	0	0	0	0	0	0	0	0	0	0	0	0	0	0	0	0	0	0	0	0	0	0	0	0	0	0	1.35	0	0	Unclassified	Unclassified
KUCORPI-PAL1_11150	0	0	0	0	0	0	0	0	0	0	0	0	0	0	0	0	0	0	0	0	0	0	0	0	0	0	0	0	0	0	0	1.71	0	Unclassified	Unclassified
KUCORPI-PAL1_12351	0	0	0	0	0	0	0	0	0	0	0	0	0	0	0	0	0	0	0	0	0	0	0	0	0	0	0	0	0	0	0	1.8	0	Unclassified	Unclassified
KUCORPI-PAL1_2441	0	0	0	0	0	0	0	0	0	0	0	0	0	0	0	0	0	0	0	0	0	0	0	0	0	0	0	0	0	0	0	15.99	0	Unclassified	Unclassified
KUCORPI-PAL1_2666	0	0	0	0	0	0	0	0	0	0	0	0	0	0	0	0	0	0	0	0	0	0	0	0	0	0	0	0	0	0	0	6.95	0	Unclassified	Unclassified
KUCORPI-PAL1_2901	0	0	0	0	0	0	0	0	0	0	0	0	0	0	0	0	0	0	0	0	0	0	0	0	0	0	0	0	0	0	0	6.97	0	Unclassified	Unclassified
KUCORPI-PAL1_3865	0	0	0	0	0	0	0	0	0	0	0	0	0	0	0	0	0	0	0	0	0	0	0	0	0	0	0	0	0	0	0	7.18	0	Unclassified	Unclassified
KUCORPI-PAL1_5748	0	0	0	0	0	0	0	0	0	0	0	0	0	0	0	0	0	0	0	0	0	0	0	0	0	0	0	0	0	0	0	8.85	0	Unclassified	Unclassified
KUCORPI-PAL1_595	0	0	0	0	0	0	0	0	0	0	0	0	0	0	0	0	0	0	0	0	0	0	0	0	0	0	0	0	0	0	0	24.67	55.34	Unclassified	Unclassified
KUCORPI-PAL2_252655	0	0	0	0	0	0	0	0	0	0	0	0	0	0	0	0	0	0	0	0	0	0	0	0	0	0	0	0	0	0	0	0	28.62	Unclassified	Unclassified
KUCORPI-PAL2_252832	0	0	0	0	0	0	0	0	0	0	0	0	0	0	0	0	0	0	0	0	0	0	0	0	0	0	0	0	0	0	0	0	40.27	Unclassified	Unclassified
KUCORPI-PAL2_253036	0	0	0	0	0	0	0	0	0	0	0	0	0	0	0	0	0	0	0	0	0	0	0	0	0	0	0	0	0	0	0	0	10.23	Unclassified	Unclassified
KUCORPI-PAL2_262918	0	0	0	0	0	0	0	0	0	0	0	0	0	0	0	0	0	0	0	0	0	0	0	0	0	0	0	0	0	0	0	0	1.84	Unclassified	Unclassified
KUCORPI-PAL2_264523	0	0	0	0	0	0	0	0	0	0	0	0	0	0	0	0	0	0	0	0	0	0	0	0	0	0	0	0	0	0	0	0	2.73	Unclassified	Unclassified
AZTI-39_484115	0	4.52	0	0	0	0.55	11.88	0	0	0	0	0	0	0	0	0	0	0	0	0	0	0	8.03	1.91	4.26	0	17.47	6491.37	13.6	0	1.52	5.25	2.76	Sipuncula; Phascolosomatidea; Phascolosomatida; Phascolosomatidae; Phascolosoma; Phascolosoma_nigrescens	Sipuncula
KAUST-A1_88560	0	0	0	0	0	0	0	0	0	0	0	0	0	0	0	0	0	0	0	0	0	0	0	0	0	0	1.21	0	0	0	0	0	0	Sipuncula; Phascolosomatidea; Phascolosomatida; Phascolosomatidae; Phascolosoma; Phascolosoma_nigrescens	Sipuncula
KAUST-C1_201744	0	0	0	0	0	0	0	0	0	0	0	0	0	0	0	0	0	0	0	0	0	0	0	0	0	0	0	1	0	0	0	0	0	Sipuncula; Phascolosomatidea; Phascolosomatida; Phascolosomatidae; Phascolosoma; Phascolosoma_nigrescens	Sipuncula
KAUST-C1_204618	0	0	0	0	0	0	0	0	0	0	0	0	0	0	0	0	0	0	0	0	0	0	0	0	0	0	0	1.14	0	0	0	0	0	Sipuncula; Phascolosomatidea; Phascolosomatida; Phascolosomatidae; Phascolosoma; Phascolosoma_nigrescens	Sipuncula
KAUST-C1_205002	0	0	0	0	0	0	0	0	0	0	0	0	0	0	0	0	0	0	0	0	0	0	0	0	0	0	0	1.77	0	0	0	0	0	Sipuncula; Phascolosomatidea; Phascolosomatida; Phascolosomatidae; Phascolosoma; Phascolosoma_nigrescens	Sipuncula
KAUST-C2_398105	0	0	0	0	0	0	0	0	0	0	0	0	0	0	0	0	0	0	0	0	0	0	0	0	0	0	0	0	1.93	0	0	0	0	Sipuncula; Phascolosomatidea; Phascolosomatida; Phascolosomatidae; Apionsoma; Apionsoma_misakianum	Sipuncula
CNRS-N1_46641	0	0	0	0	0	0	0	0	0	16.05	0	0	0	1.17	0	0	0	0	0	0	0	0	0	0	0	0	0	0	0	0	0	0	0	Sipuncula; Phascolosomatidea; Aspidosiphonida; Aspidosiphonidae; Aspidosiphon; Aspidosiphon_muelleri	Sipuncula
KUCORPI-KAR_504633	0	0	0	0	0	0	0	0	0	0	0	0	0	0	0	0	0	0	0	0	0	0	0	0	0	0	0	0	0	0	1.52	0	0	Porifera; Demospongiae; Verongida; Aplysinidae; Aiolochroia; Aiolochroia_crassa	Porifera
CNRS-S1_163898	0	0	0	0	0	0	0	0	0	0	0	0	1.48	0	0	0	0	0	0	0	0	0	0	0	0	0	0	0	0	0	0	0	0	Porifera; Demospongiae; Poecilosclerida; Desmacididae; Desmapsamma; Desmapsamma_anchorata	Porifera
AZTI-39_484238	0	2.59	0	0	0	0	0	0	0	0	0	0	0	0	0	0	0	0	0	0	0	0	0	0	0	0	0	0	0	0	0	0	0	Porifera; Demospongiae; Poecilosclerida	Porifera
CNRS-A1_465291	0	0	0	0	0	0	1.52	0	0	0	0	0	2.3	0	0	0	0	0	0	0	0	0	0	0	0	0	0	0	0	0	0	0	0	Porifera; Demospongiae; Poecilosclerida	Porifera
CNRS-S1_165555	0	0	0	0	0	0	0	0	0	0	0	0	1.52	0	2.35	0	0	0	0	0	0	0	0	0	0	0	0	0	0	0	0	0	0	Porifera; Demospongiae; Poecilosclerida	Porifera
CNRS-S2_388978	0	0	0	0	0	0	0	0	0	0	0	0	0	1.27	0	0	0	0	0	0	0	0	0	0	0	0	0	0	0	0	0	0	0	Porifera; Demospongiae; Poecilosclerida	Porifera
CNRS-A1_454262	0	0	0	0	0	0	35.78	0	0	0	0	0	0	0	0	0	0	0	0	0	0	0	0	0	0	0	0	0	0	0	0	0	0	Porifera; Demospongiae; Homosclerophorida; Plakinidae; Oscarella; Oscarella_X	Porifera
CNRS-N2_303270	0	0	0	0	0	0	0	0	0	0	1.97	0	0	0	0	0	0	0	0	0	0	0	0	0	0	0	0	0	0	0	0	0	0	Porifera; Demospongiae; Homosclerophorida; Plakinidae; Oscarella; Oscarella_X	Porifera
CNRS-A2_153011	0	0	0	0	0	0	0	3.83	0	0	0	0	0	0	0	0	0	0	0	0	0	0	0	0	0	0	0	0	0	0	0	0	0	Porifera; Demospongiae; Haplosclerida; Chalinidae; Haliclona; Haliclona_cinerea	Porifera
CNRS-N3_207336	0	0	0	0	0	0	0	0	0	0	0	3.61	0	0	1.54	0	0	0	0	0	0	0	0	0	0	0	0	0	0	0	0	0	0	Porifera; Demospongiae; Hadromerida; Suberitidae; Protosuberites; Protosuberites_sp	Porifera
AZTI-43_412771	0	0	0	0	0	1.25	0	0	0	0	0	0	0	0	0	0	0	0	0	0	0	0	0	0	0	0	0	0	0	0	0	0	0	Porifera; Demospongiae; Hadromerida; Clionaidae	Porifera
CNRS-S1_161265	0	0	0	0	0	0	0	0	0	0	0	0	6.08	0	0	0	0	0	0	0	0	0	0	0	0	0	0	0	0	0	0	0	0	Porifera; Demospongiae	Porifera
CONISMA-7_233965	0	0	0	0	0	0	0	0	0	0	0	0	0	0	0	0	0	0	0	0	0	2.05	0	0	0	0	0	0	0	0	0	0	0	Porifera; Demospongiae	Porifera
AZTI-42_266815	0	0	0	0	6.4	0	0	0	0	0	0	0	0	0	0	0	0	0	0	0	0	0	0	0	0	0	0	0	0	0	0	0	0	Platyhelminthes	Platyhelminthes
CONISMA-2_175647	0	0	0	0	0	0	0	0	0	0	0	0	0	0	0	0	0.7	0	0.65	0	0	0	117.24	35.45	35.7	1.51	0	0	0	0	0	0	0	Nemertea; Enopla; Monostilifera; Emplectonematidae; Emplectonema; Emplectonema_gracile	Nemertea
IOBAS-CHEA_135609	0	0	0	0	0	0	0	0	0	0	0	0	0	0	0	0	0	0	0	0	0	0	0	0.81	2.65	0	0	0	0	0	0	0	0	Nemertea; Enopla; Monostilifera; Emplectonematidae; Emplectonema; Emplectonema_gracile	Nemertea
CNRS-N2_299300	0	0	0	0	0	0	0	0	0	0	69.47	0	0	0	0	0	0	0	0	0	0	0	0	0	0	0	0	0	0	0	0	0	0	Nemertea; Enopla; Monostilifera; Amphiporidae; Amphiporus; Amphiporus_X	Nemertea
AZTI-39_484011	0	34.57	0	0	0	0	0	0	0	0	0	0	0	0	0	26.76	23.91	14.84	21.67	3.86	9.1	9.42	0	0	0	0	0	0	0	0	0	1.74	0	Nemertea; Anopla; Paleonemertea; Cephalothricidae; Cephalothrix; Cephalothrix_sp	Nemertea
CNRS-A3_470020	0	0	0	0	0	0	0	0	2.17	0	0	0	0	0	0	0	0	0	0	0	0	0	0	0	0	0	0	0	0	0	0	0	0	Nemertea; Anopla; Heteronemertea; Lineidae; Cerebratulus; Cerebratulus_X	Nemertea
CNRS-N3_208165	0	0	0	0	0	0	0	0	0	0	0	0.76	13.98	0	0	0	0	0	0	0	0	0	0	0	0	0	0	0	0	0	0	0	0	Nemertea	Nemertea
CONISMA-5_42229	0	0	0	0	0	0	0	0	0	0	0	0	0	0	0	0	0	0	0	1.24	0	0	0	0	0	0	0	0	0	0	0	0	0	Nemertea	Nemertea
KAUST-C3_440535	0	0	0	0	0	0	0	0	0	0	0	0	0	0	0	0	0	0	0	0	0	0	0	0	0	0	0	0	0	5.3	0	0	0	Nemertea	Nemertea
KUCORPI-PAL1_79	0	0	0	0	0	0	0	0	0	0	0	0	0	0	0	0	0	0	0	0	0	0	0	0	0	0	0	0	0	0	0	137.49	0	Nematoda; Adenophorea; Enoplida; Enoplidae; Enoplus; Enoplus_sp	Nematoda
CNRS-A3_481608	0	0	0	0	0	0	0	0	0.78	0	0	0	0	0	0	0	4.93	0	0	0	0	0	0	0.89	0	0	0	5.15	0	3167.42	0	0	0	Mollusca; Polyplacophora; Chitonida	Polyplacophora
KAUST-C3_440876	0	0	0	0	0	0	0	0	0	0	0	0	0	0	0	0	0	0	0	0	0	0	0	0	0	0	0	0	0	8.05	0	0	0	Mollusca; Polyplacophora; Chitonida	Polyplacophora
KAUST-C3_443909	0	0	0	0	0	0	0	0	0	0	0	0	0	0	0	0	0	0	0	0	0	0	0	0	0	0	0	0	0	8.63	0	0	0	Mollusca; Polyplacophora; Chitonida	Polyplacophora
KAUST-C3_449262	0	0	0	0	0	0	0	0	0	0	0	0	0	0	0	0	0	0	0	0	0	0	0	0	0	0	0	0	0	2.26	0	0	0	Mollusca; Polyplacophora; Chitonida	Polyplacophora
KAUST-C3_451451	0	0	0	0	0	0	0	0	0	0	0	0	0	0	0	0	0	0	0	0	0	0	0	0	0	0	0	0	0	1.52	0	0	0	Mollusca; Polyplacophora; Chitonida	Polyplacophora
AZTI-38_239168	5.91	1.97	0	44.57	0	0	0	0	0	0	0	0	0	0	0	0	0	0	0	0	0	0	0	0	0	0	0	0	0	0	0	0	0	Mollusca; Gastropoda; Vetigastropoda; Phasianellidae; Tricolia; Tricolia_pullus	Gastropoda
AZTI-39_489897	0	1.38	1.32	2340.42	14.77	0.64	0	0	0.74	0	0	0	0	0	3.1	0.78	0	0	1.93	0	0	0	0	0	0	0	0	0	0	0	0	0	0.97	Mollusca; Gastropoda; Vetigastropoda; Phasianellidae; Tricolia; Tricolia_pullus	Gastropoda
AZTI-41_102297	0	0	0	4.77	0	0	0	0	0	0	0	0	0	0	0	0	0	0	0	0	0	0	0	0	0	0	0	0	0	0	0	0	0	Mollusca; Gastropoda; Vetigastropoda; Phasianellidae; Tricolia; Tricolia_pullus	Gastropoda
AZTI-41_105008	0	0	0	4.85	0	0	0	0	0	0	0	0	0	0	0	0	0	0	0	0	0	0	0	0	0	0	0	0	0	0	0	0	0	Mollusca; Gastropoda; Vetigastropoda; Phasianellidae; Tricolia; Tricolia_pullus	Gastropoda
CNRS-N2_300513	0	0	0	0	0	0	0	0	0	0	13.83	0	0	0	0	0	0	0	0	0	0	0	0	0	0	0	0	0	0	0	0	0	0	Mollusca; Gastropoda; Vetigastropoda; Fissurellidae; Emarginula	Gastropoda
AZTI-38_248527	0.63	0	0	0	0	0	0	2.19	0	0	0	0	0	0	0	1.55	0	0	0	0	0	0	0	0	0	4.44	0	1.24	3032.07	0	0	0.93	0	Mollusca; Gastropoda; Sorbeoconcha; Cypraeidae; Purpuradusta; Purpuradusta_microdon	Gastropoda
KAUST-C2_394853	0	0	0	0	0	0	0	0	0	0	0	0	0	0	0	0	0	0	0	0	0	0	0	0	0	0	0	0	15.79	0	0	0	0	Mollusca; Gastropoda; Sorbeoconcha; Cypraeidae; Purpuradusta; Purpuradusta_microdon	Gastropoda
KAUST-C2_396691	0	0	0	0	0	0	0	0	0	0	0	0	0	0	0	0	0	0	0	0	0	0	0	0	0	0	0	0	6.42	0	0	0	0	Mollusca; Gastropoda; Sorbeoconcha; Cypraeidae; Purpuradusta; Purpuradusta_microdon	Gastropoda
KAUST-C2_399269	0	0	0	0	0	0	0	0	0	0	0	0	0	0	0	0	0	0	0	0	0	0	0	0	0	0	0	0	1.19	0	0	0	0	Mollusca; Gastropoda; Sorbeoconcha; Cypraeidae; Purpuradusta; Purpuradusta_microdon	Gastropoda
KAUST-C2_403268	0	0	0	0	0	0	0	0	0	0	0	0	0	0	0	0	0	0	0	0	0	0	0	0	0	0	0	0	10.24	0	0	0	0	Mollusca; Gastropoda; Sorbeoconcha; Cypraeidae; Purpuradusta; Purpuradusta_microdon	Gastropoda
KAUST-C2_404247	0	0	0	0	0	0	0	0	0	0	0	0	0	0	0	0	0	0	0	0	0	0	0	0	0	0	0	0	9.95	0	0	0	0	Mollusca; Gastropoda; Sorbeoconcha; Cypraeidae; Purpuradusta; Purpuradusta_microdon	Gastropoda
KAUST-C2_407351	0	0	0	0	0	0	0	0	0	0	0	0	0	0	0	0	0	0	0	0	0	0	0	0	0	0	0	0	1.22	0	0	0	0	Mollusca; Gastropoda; Sorbeoconcha; Cypraeidae; Purpuradusta; Purpuradusta_microdon	Gastropoda
KAUST-C2_405099	0	0	0	0	0	0	0	0	0	0	0	0	0	0	0	0	0	0	0	0	0	0	0	0	0	0	0	0	1.16	0	0	0	0	Mollusca; Gastropoda; Sorbeoconcha; Cypraeidae	Gastropoda
AZTI-43_408746	0	0	0	0	0	19.95	0	0	0	0	0	0	0	0	0	0	0	0	0	0	0	0	0	0	0	0	0	0	0	0	0	0	0	Mollusca; Gastropoda; Sorbeoconcha; Cerithiopsidae; Cerithiopsis; Cerithiopsis_sp	Gastropoda
CNRS-A2_151064	0	0	0	0	0	0	0	1.44	0	0	0	0	0	0	0	0	0	0	0	0	0	0	0	0	0	0	0	0	0	0	0	0	0	Mollusca; Gastropoda; Sorbeoconcha; Cerithiopsidae; Cerithiopsis; Cerithiopsis_oculisfictis	Gastropoda
CNRS-N3_208336	0	0	0	0	0	0	0	0	0	0	0	6.94	0	0	0	0	0	0	0	0	0	0	0	0	0	0	0	0	0	0	0	0	0	Mollusca; Gastropoda; Sorbeoconcha; Cerithiopsidae; Cerithiopsis; Cerithiopsis_minima	Gastropoda
AZTI-39_485662	0	1.36	0	0	0	0	0	0	0	0	0	0	0	0	0	0	0	0	0	0	0	0	0	0	0	0	0	0	0	0	0	0	0	Mollusca; Gastropoda; Nudibranchia; Flabellinidae; Flabellina; Flabellina_albomaculata	Gastropoda
AZTI-38_239543	3.03	0	0	0	0	0	0	0	0	0	0	0	0	0	0	0	0	0	0	0	0	0	0	0	0	0	0	0	0	0	0	0	0	Mollusca; Gastropoda; Nudibranchia; Dotoidae; Doto; Doto_koenneckeri	Gastropoda
AZTI-39_494602	0	1.33	0	0	0	0	0	0	0	0	0	0	0	0	0	0	0	0	0	0	0	0	0	0	0	0	0	0	0	0	0	0	0	Mollusca; Gastropoda; Nudibranchia; Dotoidae; Doto; Doto_coronata	Gastropoda
KAUST-C2_397456	0	0	0	0	0	0	0	0	0	0	0	0	0	0	0	0	0	0	0	0	0	0	0	0	0	0	0	0	1.9	0	0	0	0	Mollusca; Gastropoda; Nudibranchia; Aeolidiidae; Aeolidiidae_X; Aeolidiidae_XX	Gastropoda
AZTI-38_239372	3.86	363.14	0	0	0	1.1	2.15	0	0	0	0	0	0	0	0	0	0	0	0	0	0	0	0	0	0	0	0	0	0	0	0	0	0	Mollusca; Gastropoda; Nudibranchia	Gastropoda
CNRS-A3_473319	0	0	0	0	0	0	0	0	5.09	0	0	0	0	0	0	0	0	0	0	0	0	0	0	0	0	0	0	0	0	0	0	0	0	Mollusca; Gastropoda; Neogastropoda; Neogastropoda_X; Neogastropoda_XX; Neogastropoda_XXX	Gastropoda
CNRS-S1_160860	0	0	0	0	0	0	0	0	0	0	0	0	8.45	0	3.08	0	0	0	0	0	0	0	0	0	0	0	0	0	0	0	0	0	0	Mollusca; Gastropoda; Neogastropoda; Neogastropoda_X; Neogastropoda_XX; Neogastropoda_XXX	Gastropoda
AZTI-40_61383	0	0	82	0	0	0	0	0	0	0	0	0	0	0	0	0	0	0	0	0	0	0	0	0	0	0	0	0	0	0	0	0	0	Mollusca; Gastropoda; Neogastropoda; Nassariidae; Nassarius; Nassarius_incrassatus	Gastropoda
AZTI-40_64170	0	0	4.43	0	0	0	0	0	0	0	0	0	0	0	0	0	0	0	0	0	0	0	0	0	0	0	0	0	0	0	0	0	0	Mollusca; Gastropoda; Neogastropoda; Nassariidae; Nassarius; Nassarius_incrassatus	Gastropoda
AZTI-40_67642	0	0	1.21	0	0	0	0	0	0	0	0	0	0	0	0	0	0	0	0	0	0	0	0	0	0	0	0	0	0	0	0	0	0	Mollusca; Gastropoda; Neogastropoda; Nassariidae; Nassarius; Nassarius_incrassatus	Gastropoda
AZTI-40_68686	0	0	2.67	0	0	0	0	0	0	0	0	0	0	0	0	0	0	0	0	0	0	0	0	0	0	0	0	0	0	0	0	0	0	Mollusca; Gastropoda; Neogastropoda; Nassariidae; Nassarius; Nassarius_incrassatus	Gastropoda
AZTI-40_70065	0	0	1.3	0	0	0	0	0	0	0	0	0	0	0	0	0	0	0	0	0	0	0	0	0	0	0	0	0	0	0	0	0	0	Mollusca; Gastropoda; Neogastropoda; Nassariidae; Nassarius; Nassarius_incrassatus	Gastropoda
AZTI-40_76070	0	0	1.21	0	0	0	0	0	0	0	0	0	0	0	0	0	0	0	0	0	0	0	0	0	0	0	0	0	0	0	0	0	0	Mollusca; Gastropoda; Neogastropoda; Nassariidae; Nassarius; Nassarius_incrassatus	Gastropoda
CNRS-A2_145035	0	0	0	0	0	0	0	16.45	0	0	0	0	0	0	7.75	0	0	0	0	0	0	0	0	0	0	0	0	0	0	0	0	0	0	Mollusca; Gastropoda; Neogastropoda; Muricidae; Ocinebrina; Ocinebrina_reinai	Gastropoda
AZTI-43_409045	0	0	0	0	0	3.51	0	0	0	0	0	0	0	0	0	0	0	0	0	0	0	0	0	0	0	0	0	0	0	0	0	0	0	Mollusca; Gastropoda; Neogastropoda; Muricidae; Ocenebra; Ocenebra_erinaceus	Gastropoda
CONISMA-1_362673	0	0	0	0	0	0	0	0	0	0	0	0	0	0	0	5.97	0	0	0	0	4.72	0	0	0	0	0	0	0	0	0	0	0	0	Mollusca; Gastropoda; Neogastropoda; Muricidae; Ocenebra; Ocenebra_erinaceus	Gastropoda
CNRS-A3_469188	0	0	0	0	0	0	0	0	5.13	0	0	0	0	0	0	0	0	0	0	0	0	0	0	0	0	0	0	0	0	0	0	0	0	Mollusca; Gastropoda; Neogastropoda; Fasciolariidae; Fasciolariidae_X; Fasciolariidae_XX	Gastropoda
AZTI-43_414296	0	0	0	0	0	1.39	0	0	0	0	0	0	0	0	0	0	0	0	0	0	0	0	0	0	0	0	0	0	0	0	0	0	0	Mollusca; Gastropoda; Neogastropoda; Conidae; Raphitoma; Raphitoma_aequalis	Gastropoda
KAUST-A1_80035	0	0	0	0	0	0	0	0	0	0	0	0	0	0	0	0	0	0	0	0	0	0	0	0	0	0	15.91	0	36.82	7.72	0	0	0	Mollusca; Gastropoda; Neogastropoda; Columbellidae; Columbellidae_X; Columbellidae_XX	Gastropoda
AZTI-38_240879	1.77	0	0	0	0	0	0	0	0	0	0	0	0	0	0	0	0	0	0	0	0	0	0	0	0	0	0	0	0	0	0	0	0	Mollusca; Gastropoda; Neogastropoda	Gastropoda
AZTI-39_484980	0	2.66	0	0	0	0	0	0	0	0	0	0	0	0	0	0	0	0	0	0	0	0	0	0	0	0	0	0	0	0	0	0	0	Mollusca; Gastropoda; Neogastropoda	Gastropoda
CNRS-A2_154557	0	0	0	0	0	0	0	2.39	0	0	0	0	0	2.78	1.61	0	0	0	0	0	0	0	0	0	0	0	0	0	0	0	0	0	0	Mollusca; Gastropoda; Neogastropoda	Gastropoda
CNRS-A3_468196	0	0	0	0	0	0	0	0	54.27	0.66	0	0	154.82	12.23	0	0	0	0	0	0	0	0	0	0	0	0	0	0	0	0	0	0	0	Mollusca; Gastropoda; Neogastropoda	Gastropoda
CNRS-A3_470383	0	0	0	0	0	0	0	0	2.25	0	0	0	0	0	0	0	0	0	0	0	0	0	0	0	0	0	0	0	0	0	0	0	0	Mollusca; Gastropoda; Neogastropoda	Gastropoda
CNRS-A3_477458	0	0	0	0	0	0	0	0	1.58	0	0	0	0	0	0	0	0	0	0	0	0	0	0	0	0	0	0	0	0	0	0	0	0	Mollusca; Gastropoda; Neogastropoda	Gastropoda
KAUST-C2_400998	0	0	0	0	0	0	0	0	0	0	0	0	0	0	0	0	0	0	0	0	0	0	0	0	0	0	0	0	1.24	0	0	0	0	Mollusca; Gastropoda; Neogastropoda	Gastropoda
AZTI-39_494662	0	3.49	24.93	15.81	0	12	0	0	0	0	0	0	0	0	0	0	0	0	0	0	0	0	0	0	0	0	0	0	0	0	0	0	0	Mollusca; Gastropoda; Mesogastropoda; Triphoridae; Triphoridae_X; Triphoridae_XX	Gastropoda
AZTI-42_267132	0	0	0	0	1.69	3.31	0	0	0	0	0	0	0	0	0	0	0	0	0	0	0	0	0	0	0	0	0	0	0	0	0	0	0	Mollusca; Gastropoda; Mesogastropoda; Triphoridae; Triphoridae_X; Triphoridae_XX	Gastropoda
AZTI-43_408818	0	0	0	0	0	5.44	0	0	0	0	0	0	0	0	0	0	0	0	0	0	0	0	0	0	0	0	0	0	0	0	0	0	0	Mollusca; Gastropoda; Mesogastropoda; Triphoridae; Triphoridae_X; Triphoridae_XX	Gastropoda
CONISMA-1_370174	0	0	0	0	0	0	0	0	0	0	0	0	0	0	0	1.46	0	0	0	0	0	0	0	0	0	0.71	0.66	0	228.81	0	0	1.73	0	Mollusca; Gastropoda; Mesogastropoda; Triphoridae; Triphoridae_X; Triphoridae_XX	Gastropoda
AZTI-39_485073	0	0.64	819.73	3826.68	15.36	9.28	0	1.35	1.41	0	0	0	0	0.69	64.38	1.42	0	0	2.08	0	0	0	0	0	0	0	0	0	0	0	0	0	2.76	Mollusca; Gastropoda; Gastropoda_X; Gastropoda_XX; Gastropoda_XX_X; Gastropoda_XXX_X	Gastropoda
AZTI-40_61433	0	0	3.85	0	0	0	0	0	0	0	0	0	0	0	0	0	0	0	0	0	0	0	0	0	0	0	0	0	0	0	0	0	0	Mollusca; Gastropoda; Gastropoda_X; Gastropoda_XX; Gastropoda_XX_X; Gastropoda_XXX_X	Gastropoda
AZTI-40_62109	0	0	20.59	0	0	0	0	0	0	0	0	0	0	0.68	0	0	0	0	0	0	0	0	0	0	0	0	0	0	0	0	0	0	0	Mollusca; Gastropoda; Gastropoda_X; Gastropoda_XX; Gastropoda_XX_X; Gastropoda_XXX_X	Gastropoda
AZTI-40_62185	0	0	1.16	0	0	0	0	13.99	0	0	64.3	0	0	0	0	0.78	0	0	0	0	0	0	0	0	0	0	0	0	0	0	0	0	0	Mollusca; Gastropoda; Gastropoda_X; Gastropoda_XX; Gastropoda_XX_X; Gastropoda_XXX_X	Gastropoda
AZTI-40_65063	0	0	1.48	1.27	0	0	0	0	0	0	0	0	0	0	0	0	0	0	0	0	0	0	0	0	0	0	0	0	0	0	0	0	0	Mollusca; Gastropoda; Gastropoda_X; Gastropoda_XX; Gastropoda_XX_X; Gastropoda_XXX_X	Gastropoda
AZTI-40_69426	0	0	1.96	0	0	0	0	0	0	0	0	0	0	0	0	0	0	0	0	0	0	0	0	0	0	0	0	0	0	0	0	0	0	Mollusca; Gastropoda; Gastropoda_X; Gastropoda_XX; Gastropoda_XX_X; Gastropoda_XXX_X	Gastropoda
AZTI-40_70462	0	0	2.62	0	0	0	0	0	0	0	0	0	0	0	0	0	0	0	0	0	0	0	0	0	0	0	0	0	0	0	0	0	0	Mollusca; Gastropoda; Gastropoda_X; Gastropoda_XX; Gastropoda_XX_X; Gastropoda_XXX_X	Gastropoda
AZTI-40_72360	0	0	1.33	0	0	0	0	0	0	0	0	0	0	0	0	0	0	0	0	0	0	0	0	0	0	0	0	0	0	0	0	0	0	Mollusca; Gastropoda; Gastropoda_X; Gastropoda_XX; Gastropoda_XX_X; Gastropoda_XXX_X	Gastropoda
AZTI-40_74308	0	0	3.24	0	0	0	0	0	0	0	0	0	0	0	0	0	0	0	0	0	0	0	0	0	0	0	0	0	0	0	0	0	0	Mollusca; Gastropoda; Gastropoda_X; Gastropoda_XX; Gastropoda_XX_X; Gastropoda_XXX_X	Gastropoda
AZTI-40_75015	0	0	3.98	0	0	0	0	0	0	0	0	0	0	0	0	0	0	0	0	0	0	0	0	0	0	0	0	0	0	0	0	0	0	Mollusca; Gastropoda; Gastropoda_X; Gastropoda_XX; Gastropoda_XX_X; Gastropoda_XXX_X	Gastropoda
AZTI-40_77962	0	0	1.99	0	0	0	0	0	0	0	0	0	0	0	0	0	0	0	0	0	0	0	0	0	0	0	0	0	0	0	0	0	0	Mollusca; Gastropoda; Gastropoda_X; Gastropoda_XX; Gastropoda_XX_X; Gastropoda_XXX_X	Gastropoda
AZTI-40_78146	0	0	4.45	0	0	0	0	0	0	0	0	0	0	0	0	0	0	0	0	0	0	0	0	0	0	0	0	0	0	0	0	0	0	Mollusca; Gastropoda; Gastropoda_X; Gastropoda_XX; Gastropoda_XX_X; Gastropoda_XXX_X	Gastropoda
AZTI-41_101139	0	0	0	7.88	0	0	0	0	0	0	0	0	0	0	0	0	0	0	0	0	0	0	0	0	0	0	0	0	0	0	0	0	0	Mollusca; Gastropoda; Gastropoda_X; Gastropoda_XX; Gastropoda_XX_X; Gastropoda_XXX_X	Gastropoda
AZTI-41_101824	0	0	0	5.59	0	0	0	0	0	0	0	0	0	0	0	0	0	0	0	0	0	0	0	0	0	0	0	0	0	0	0	0	0	Mollusca; Gastropoda; Gastropoda_X; Gastropoda_XX; Gastropoda_XX_X; Gastropoda_XXX_X	Gastropoda
AZTI-41_103984	0	0	0	1.46	0	0	0	0	0	0	0	0	0	0	0	0	0	0	0	0	0	0	0	0	0	0	0	0	0	0	0	0	0	Mollusca; Gastropoda; Gastropoda_X; Gastropoda_XX; Gastropoda_XX_X; Gastropoda_XXX_X	Gastropoda
AZTI-41_105011	0	0	0	19.2	0	0	0	0	0	0	0	0	0	0	0	0	0	0	0	0	0	0	0	0	0	0	0	0	0	0	0	0	0	Mollusca; Gastropoda; Gastropoda_X; Gastropoda_XX; Gastropoda_XX_X; Gastropoda_XXX_X	Gastropoda
AZTI-41_109071	0	0	0	1.52	0	0	0	0	0	0	0	0	0	0	0	0	0	0	0	0	0	0	0	0	0	0	0	0	0	0	0	0	0	Mollusca; Gastropoda; Gastropoda_X; Gastropoda_XX; Gastropoda_XX_X; Gastropoda_XXX_X	Gastropoda
AZTI-41_109924	0	0	0	1.51	0	0	0	0	0	0	0	0	0	0	0	0	0	0	0	0	0	0	0	0	0	0	0	0	0	0	0	0	0	Mollusca; Gastropoda; Gastropoda_X; Gastropoda_XX; Gastropoda_XX_X; Gastropoda_XXX_X	Gastropoda
AZTI-41_96169	0	0	0	1.39	0	0	0	0	0	0	0	0	0	0	0	0	0	0	0	0	0	0	0	0	0	0	0	0	0	0	0	0	0	Mollusca; Gastropoda; Gastropoda_X; Gastropoda_XX; Gastropoda_XX_X; Gastropoda_XXX_X	Gastropoda
AZTI-41_96240	0	0	0	7.15	0	0	0	0	0	0	0	0	0	0	0	0	0	0	0	0	0	0	0	0	0	0	0	0	0	0	0	0	0	Mollusca; Gastropoda; Gastropoda_X; Gastropoda_XX; Gastropoda_XX_X; Gastropoda_XXX_X	Gastropoda
AZTI-41_96918	0	0	0	47.34	0	0	0	0	0	0	0	0	0	0	0	0	0	0	0	0	0	0	0	0	0	0	0	0	0	0	0	0	0	Mollusca; Gastropoda; Gastropoda_X; Gastropoda_XX; Gastropoda_XX_X; Gastropoda_XXX_X	Gastropoda
AZTI-41_97486	0	0	0	46.55	0	0	0	0	0	0	0	0	0	0	0	0	0	0	0	0	0	0	0	0	0	0	0	0	0	0	0	0	0	Mollusca; Gastropoda; Gastropoda_X; Gastropoda_XX; Gastropoda_XX_X; Gastropoda_XXX_X	Gastropoda
AZTI-41_98293	0	0	0	5.06	0	0	0	0	0	0	0	0	0	0	0	0	0	0	0	0	0	0	0	0	0	0	0	0	0	0	0	0	0	Mollusca; Gastropoda; Gastropoda_X; Gastropoda_XX; Gastropoda_XX_X; Gastropoda_XXX_X	Gastropoda
AZTI-41_98469	0	0	0	1.38	0	0	0	0	0	0	0	0	0	0	0	0	0	0	0	0	0	0	0	0	0	0	0	0	0	0	0	0	0	Mollusca; Gastropoda; Gastropoda_X; Gastropoda_XX; Gastropoda_XX_X; Gastropoda_XXX_X	Gastropoda
AZTI-41_99601	0	0	0	2.85	0	0	0	0	0	0	0	0	0	0	0	0	0	0	0	0	0	0	0	0	0	0	0	0	0	0	0	0	0	Mollusca; Gastropoda; Gastropoda_X; Gastropoda_XX; Gastropoda_XX_X; Gastropoda_XXX_X	Gastropoda
CNRS-N2_304833	0	0	0	0	0	0	0	0	0	0	13.89	0	0	0	3.03	0	0	0	0	0	0	0	0	0	0	0	0	0	0	0	0	0	0	Mollusca; Gastropoda; Gastropoda_X; Gastropoda_XX; Gastropoda_XX_X; Gastropoda_XXX_X	Gastropoda
AZTI-41_109801	0	0	0	1.46	0	0	0	0	0	0	0	0	0	0	0	0	0	0	0	0	0	0	0	0	0	0	0	0	2.4	0	4.27	0	70.85	Mollusca; Gastropoda; Docoglossa; Patellidae; Patella; Patella_caerulea	Gastropoda
CNRS-A2_145896	0	0	0	0	0	0	0	25.1	0	0	0	0	0	103.85	0	0	0	0	0	0	0	0	0	0	0	0	0	0	0	0	0	0	0	Mollusca; Gastropoda; Cephalaspidea; Haminoeidae; Haminoea; Haminoea_sp	Gastropoda
CNRS-A2_146364	0	0	0	0	0	0	0	1.49	0	0	0	0	0	0	0	0	0	0	0	0	0	0	0	0	0	0	0	0	0	0	0	0	0	Mollusca; Gastropoda; Cephalaspidea; Haminoeidae; Haminoea; Haminoea_sp	Gastropoda
CNRS-S2_386741	0	0	0	0	0	0	0	0	0	0	0	0	0	1.29	0	0	0	0	0	0	0	0	0	0	0	0	0	0	0	0	0	0	0	Mollusca; Gastropoda; Cephalaspidea; Haminoeidae; Haminoea; Haminoea_sp	Gastropoda
CNRS-A2_155380	0	0	0	0	0	0	0	2.21	0	0	0	0	0	0	0	0	0	0	0	0	0	0	0	2.41	0.56	3.55	0	1.14	2329.81	0	0.55	1.75	3.73	Mollusca; Gastropoda; Archaeogastropoda; Trochidae; Trochidae_X; Trochidae_XX	Gastropoda
KAUST-C2_393626	0	0	0	0	0	0	0	0	0	0	0	0	0	0	0	0	0	0	0	0	0	0	0	0	0	0	0	0	1.93	0	0	0	0	Mollusca; Gastropoda; Archaeogastropoda; Trochidae; Trochidae_X; Trochidae_XX	Gastropoda
KAUST-C2_402437	0	0	0	0	0	0	0	0	0	0	0	0	0	0	0	0	0	0	0	0	0	0	0	0	0	0	0	0	1.25	0	0	0	0	Mollusca; Gastropoda; Archaeogastropoda; Trochidae; Trochidae_X; Trochidae_XX	Gastropoda
KAUST-C2_405747	0	0	0	0	0	0	0	0	0	0	0	0	0	0	0	0	0	0	0	0	0	0	0	0	0	0	0	0	1.23	0	0	0	0	Mollusca; Gastropoda; Archaeogastropoda; Trochidae; Trochidae_X; Trochidae_XX	Gastropoda
KAUST-C2_406893	0	0	0	0	0	0	0	0	0	0	0	0	0	0	0	0	0	0	0	0	0	0	0	0	0	0	0	0	1.24	0	0	0	0	Mollusca; Gastropoda; Archaeogastropoda; Trochidae; Trochidae_X; Trochidae_XX	Gastropoda
AZTI-42_272608	0	0	0	0	1.26	0	0	0	0	0	0	0	0	0	0	0	0	0	0	0	0	0	0	0	0	0	0	0	0	0	0	0	0	Mollusca; Gastropoda; Archaeogastropoda; Calliostomatidae; Calliostoma; Calliostoma_zizyphinum	Gastropoda
CNRS-S2_376616	0	0	0	0	0	0	0	0	0	0	0	0	0	90.9	0	0	0	0	0	0	0	0	0	0	0	0	0	0	0	0	0	0	0	Mollusca; Gastropoda; Archaeogastropoda; Archaeogastropoda_X; Archaeogastropoda_XX; Archaeogastropoda_XXX	Gastropoda
AZTI-38_238485	20.9	4.07	0	0	0	0	0	0	0	0	0	0	0	0	0	0	0	0	0	0	0	0	0	0	0	0	0	0	0	0	0	0	0	Mollusca; Gastropoda	Gastropoda
AZTI-38_245073	0.61	0	0.61	458.29	0.56	0	0	0	0.79	0	0	0	0	0.68	0	0.66	0	0	0	0	0	0	0	0	0	0	0	0	0	0	0	0	0	Mollusca; Gastropoda	Gastropoda
AZTI-39_493499	0	1.35	56.7	1.39	5.45	84.6	0	0	0	0	0	0	0	0	0	0	0	0	0	0	0	0	0	0	0	0	0	0	0	0	0	0	0	Mollusca; Gastropoda	Gastropoda
AZTI-40_64009	0	0	5.8	0	0	0	0	0	0	0	0	0	0	0	0	0	0	0	0	0	0	0	0	0	0	0	0	0	0	0	0	0	0	Mollusca; Gastropoda	Gastropoda
AZTI-40_67330	0	0	1.43	0	0	0	0	0	0	0	0	0	0	0	0	0	0	0	0	0	0	0	0	0	0	0	0	0	0	0	0	0	0	Mollusca; Gastropoda	Gastropoda
AZTI-40_67343	0	0	2.58	0	0	0	0	0	0	0	0	0	0	0	0	0	0	0	0	0	0	0	0	0	0	0	0	0	0	0	0	0	0	Mollusca; Gastropoda	Gastropoda
AZTI-40_75164	0	0	1.26	1.41	0	0	0	0	0	0	0	0	0	0	0	0	0	0	0	0	0	0	0	0	0	0	0	0	0	0	0	0	0	Mollusca; Gastropoda	Gastropoda
AZTI-40_77518	0	0	1.38	0	0	0	0	0	0	0	0	0	0	0	0	0	0	0	0	0	0	0	0	0	0	0	0	0	0	0	0	0	0	Mollusca; Gastropoda	Gastropoda
AZTI-40_77875	0	0	1.27	0	0	0	0	0	0	0	0	0	0	0	0	0	0	0	0	0	0	0	0	0	0	0	0	0	0	0	0	0	0	Mollusca; Gastropoda	Gastropoda
AZTI-40_78132	0	0	2.08	0	0	0	0	0	0	0	0	0	0	0	0	0	0	0	0	0	0	0	0	0	0	0	0	0	0	0	0	0	0	Mollusca; Gastropoda	Gastropoda
AZTI-41_101397	0	0	0	1.33	0	0	0	0	0	0	0	0	0	0	0	0	0	0	0	0	0	0	0	0	0	0	0	0	0	0	0	0	0	Mollusca; Gastropoda	Gastropoda
AZTI-41_103531	0	0	0	1.41	0	0	0	0	0	0	0	0	0	0	0	0	0	0	0	0	0	0	0	0	0	0	0	0	0	0	0	0	0	Mollusca; Gastropoda	Gastropoda
AZTI-41_107001	0	0	0	2.79	0	0	0	0	0	0	0	0	0	0	0	0	0	0	0	0	0	0	0	0	0	0	0	0	0	0	0	0	0	Mollusca; Gastropoda	Gastropoda
AZTI-42_267155	0	0	0	0	24.53	1.18	0	0	0	0	0	0	0	0	0	0	0	0	0	0	0	0	0	0	0	0	0	0	0	0	0	0	0	Mollusca; Gastropoda	Gastropoda
AZTI-42_268754	0	0	0	0	1.16	0	0	0	0	0	0	0	0	0	0	0	0	0	0	0	0	0	0	0	0	0	0	0	0	0	0	0	0	Mollusca; Gastropoda	Gastropoda
AZTI-43_424802	0	0	0	0	0	1.06	0	0	0	0	0	0	0	0	0	0	0	0	0	0	0	0	0	0	0	0	0	0	0	0	0	0	0	Mollusca; Gastropoda	Gastropoda
CNRS-A1_459292	0	0	0	0	0	0	16.28	0	0	1.31	123.81	6.97	2.32	25.13	8.49	0	0	0	0	0	0	0	0	0	0	0	0	0	0	0	0	0	0	Mollusca; Gastropoda	Gastropoda
CNRS-A2_151821	0	0	0	0	0	0	0	9.97	0	0	0	0	0	0	0	0	0	0	0	0	0	0	0	0	0	0	0	0	0	0	0	0	0	Mollusca; Gastropoda	Gastropoda
CNRS-A3_469714	0	0	0	0	0	0	0	0	1.59	0	0	0	0	0	0	0	0	0	0	0	0	0	0	0	0	0	0	0	0	0	0	0	0	Mollusca; Gastropoda	Gastropoda
CNRS-N3_205561	0	0	0	0	0	0	0	0	0	0	0	38.87	0	0	0	0	0	0	0	0	0	0	0	0	0	0	0	0	0	0	0	0	0	Mollusca; Gastropoda	Gastropoda
CNRS-S1_160145	0	0	0	0	0	0	0	0	0	0	0	0	16.77	0	0	0	0	0	0	0	0	0	0	0	0	0	0	0	0	0	0	0	0	Mollusca; Gastropoda	Gastropoda
CNRS-S2_385845	0	0	0	0	0	0	0	0	0	0	0	0	0	2.69	0	0	0	0	0	0	0	0	0	0	0	0	0	0	0	0	0	0	0	Mollusca; Gastropoda	Gastropoda
KAUST-C3_447201	0	0	0	0	0	0	0	0	0	0	0	0	0	0	0	0	0	0	0	0	0	0	0	0	0	0	0	0	0	5.89	0	0	0	Mollusca; Gastropoda	Gastropoda
CONISMA-1_363674	0	0	0	0	0	0	0	0	0	0	0	0	0	0	0	3.01	12.96	0	5.53	0	5.42	0	0	0	0	0	0	0	0	0	0	0	0	Mollusca; Bivalvia; Veneroida; Veneridae; Chamelea; Chamelea_striatula	Bivalvia
AZTI-43_415714	0	0	0	0	0	2.39	0	0	0	0	0	0	0	0	0	0	0	0	0	0	0	0	0	0	0	0	0	0	0	0	0	0	0	Mollusca; Bivalvia; Veneroida; Cardiidae; Cerastoderma; Cerastoderma_glaucum	Bivalvia
CNRS-A1_455522	0	0	0	0	0	0	10.05	1.52	0	0	1.97	9.09	0	0	0	0	0	0	0	0	0	0	0	0	0	0	0	0	0	0	0	0	0	Mollusca; Bivalvia; Veneroida; Cardiidae; Cardita; Cardita_calyculata	Bivalvia
CNRS-N3_206010	0	0	0	0	0	0	0	0	0	0	0	23.19	0	0	0	0	0	0	0	0	0	0	0	0	0	0	0	0	0	0	0	0	0	Mollusca; Bivalvia; Veneroida; Cardiidae; Cardita; Cardita_calyculata	Bivalvia
CNRS-S2_377520	0	0	0	0	0	0	0	0	0	0	0	0	0	2.04	0	0	0	0	0	0	0	0	0	0	0	0	0	0	0	0	0	0	0	Mollusca; Bivalvia; Veneroida	Bivalvia
CNRS-S2_379127	0	0	0	0	0	0	0	0	0	0	0	0	0	1.44	0	0	0	0	0	0	0	0	0	0	0	0	0	0	0	0	0	0	0	Mollusca; Bivalvia; Veneroida	Bivalvia
AZTI-38_251466	0.53	0.74	0	0	0	0	0	0	0.73	0	0	0	0	0	0	0	0.62	0	0	0	0	0.58	1.33	0.48	0	0	181.4	520.25	0	283.72	0	0	0	Mollusca; Bivalvia; Mytiloida; Mytilidae; Septifer; Septifer_forskalii	Bivalvia
CNRS-N3_211295	0	0	0	0	0	0	0	0	0	0	0	2.29	0.74	0	0	0	1.48	0	0	0	0	0	0	1.06	0	0	370.56	109.53	0	482.54	0	0	0	Mollusca; Bivalvia; Mytiloida; Mytilidae; Septifer; Septifer_forskalii	Bivalvia
KAUST-A1_84533	0	0	0	0	0	0	0	0	0	0	0	0	0	0	0	0	0	0	0	0	0	0	0	0	0	0	5.84	4.2	0	7.32	0	0	0	Mollusca; Bivalvia; Mytiloida; Mytilidae; Septifer; Septifer_forskalii	Bivalvia
KAUST-A1_84606	0	0	0	0	0	0	0	0	0	0	0	0	0	0	0	0	0	0	0	0	0	0	0	0	0	0	8.32	4.73	0	8.29	0	0	0	Mollusca; Bivalvia; Mytiloida; Mytilidae; Septifer; Septifer_forskalii	Bivalvia
KAUST-A1_89545	0	0	0	0	0	0	0	0	0	0	0	0	0	0	0	0	0	0	0	0	0	0	0	0	0	0	13.36	2.36	0	26.04	0	0	0	Mollusca; Bivalvia; Mytiloida; Mytilidae; Septifer; Septifer_forskalii	Bivalvia
KAUST-A1_91402	0	0	0	0	0	0	0	0	0	0	0	0	0	0	0	0	0	0	0	0	0	0	0	0	0	0	12.13	7.89	0	13.03	0	0	0	Mollusca; Bivalvia; Mytiloida; Mytilidae; Septifer; Septifer_forskalii	Bivalvia
KAUST-A1_93767	0	0	0	0	0	0	0	0	0	0	0	0	0	0	0	0	0	0	0	0	0	0	0	0	0	0	1.13	0	0	0	0	0	0	Mollusca; Bivalvia; Mytiloida; Mytilidae; Septifer; Septifer_forskalii	Bivalvia
KAUST-C1_200711	0	0	0	0	0	0	0	0	0	0	0	0	0	0	0	0	0	0	0	0	0	0	0	0	0	0	0	1.06	0	0	0	0	0	Mollusca; Bivalvia; Mytiloida; Mytilidae; Septifer; Septifer_forskalii	Bivalvia
KAUST-C3_450306	0	0	0	0	0	0	0	0	0	0	0	0	0	0	0	0	0	0	0	0	0	0	0	0	0	0	0	0	0	2.97	0	0	0	Mollusca; Bivalvia; Mytiloida; Mytilidae; Septifer; Septifer_forskalii	Bivalvia
AZTI-38_235677	197.2	0	0.58	0	0	0	0	0	0	0	0	0	0	0	0	0	0	0	0	0	0	0	0	0	0	0	0	0	0	0	0	0	0	Mollusca; Bivalvia; Mytiloida; Mytilidae; Mytilus; Mytilus_X	Bivalvia
KUCORPI-KAR_503161	0	0	0	0	0	0	0	0	0	0	0	0	0	0	0	0	0	0	0	0	0	0	0	0	0	0	0	0	0	0	12.39	101.55	46.68	Mollusca; Bivalvia; Mytiloida; Mytilidae; Mytilus; Mytilus_X	Bivalvia
CNRS-N3_210935	0	0	0	0	0	0	0	0	0	0	0	2.25	0	0	0	0.72	0	0	0	0	0	0	0	4.3	1.03	0	0	0	0	0	0	0	0	Mollusca; Bivalvia; Mytiloida; Mytilidae; Mytilus; Mytilus_galloprovincialis	Bivalvia
CNRS-N3_212219	0	0	0	0	0	0	0	0	0	0	0	5.95	0	0	0	0	0	0	0	0	0	0	0	0	0	0	0	0	1.22	0	0	0	335.86	Mollusca; Bivalvia; Mytiloida; Mytilidae; Mytilus; Mytilus_edulis	Bivalvia
KUCORPI-PAL2_253447	0	0	0	0	0	0	0	0	0	0	0	0	0	0	0	0	0	0	0	0	0	0	0	0	0	0	0	0	0	0	0	0	1.84	Mollusca; Bivalvia; Mytiloida; Mytilidae; Mytilus; Mytilus_edulis	Bivalvia
AZTI-40_61485	0	0	42.32	7.55	0	0	0	0	0	0	0	0	0	0	0	0	0	0	0	0	0	0	0	0	1.14	0	0	0	0	0	0	0	0	Mollusca; Bivalvia; Mytiloida; Mytilidae; Modiolus; Modiolus_barbatus	Bivalvia
CNRS-A3_478810	0	0	0	0	0	0	0	0	4.69	0	0	0	0	0	0	0	0	0	0	0	0	0	0	0	0	0	0	0	0	0	0	0	0	Mollusca; Bivalvia; Mytiloida; Mytilidae; Modiolus; Modiolus_barbatus	Bivalvia
CNRS-A1_454340	0	0	0	0	0	0	14.07	8.14	0	0	7.97	134.32	0	0	1.58	0	0	0	0	0	0	0	0	0	0	0	0	0	0	0	0	0	0	Mollusca; Bivalvia; Mytiloida; Mytilidae; Modiolula; Modiolula_phaseolina	Bivalvia
CNRS-A2_146995	0	0	0	0	0	0	0	9.87	0	6.93	1	310.01	0	0	0	0	0	0	0	0	0	0	0	0	0	0	0	0	0	0	0	0	0	Mollusca; Bivalvia; Mytiloida; Mytilidae; Modiolula; Modiolula_phaseolina	Bivalvia
KUCORPI-PAL2_263122	0	0	0	0	0	0	0	0	0	0	0	0	0	0	0	0	0	0	0	0	0	0	0	0	0	0	0	0	0	0	0	0	1.88	Mollusca; Bivalvia; Mytiloida	Bivalvia
KAUST-A1_84970	0	0	0	0	0	0	0	0	0	0	0	0	0	0	0	0	0	0	0	0	0	0	0	0	0	0	0.62	0	0	0.74	0	0	0	Mollusca; Bivalvia; Limoida; Limidae; Limaria	Bivalvia
CNRS-S2_384386	0	0	0	0	0	0	0	0	0	0	0	0	0	1.24	0	0	0	0	0	0	0	0	0	0	0	0	0	0	0	0	0	0	0	Mollusca; Bivalvia; Limoida; Limidae; Lima; Lima_lima	Bivalvia
CNRS-A2_147690	0	0	0	0	0	0	0	5.07	0	0	0	0	0	0	0	0	0	0	0	0	0	0	0	0	0	0	0	0	0	0	0	0	0	Mollusca; Bivalvia; Arcoida; Arcidae; Arca; Arca_noae	Bivalvia
CNRS-N1_57027	0	0	0	0	0	0	0	0	0	1.31	0	0	0	0	0	0	0	0	0	0	0	0	0	0	0	0	0	0	0	0	0	0	0	Mollusca; Bivalvia	Bivalvia
AZTI-38_240374	13.06	53.8	55.13	0	0	1.21	31.31	9.14	13.79	966.2	0	125.61	38.93	37.39	3.15	98.14	1.41	0.57	1.28	7.69	6.4	5.11	0	0	0	0	0	0	0	0	0	1.73	0	Mollusca	Mollusca
AZTI-38_245774	0.51	2.07	4	0	0	0	5.16	0	0.75	138.27	0	9.62	2.16	1.9	0	0	0	0	0	0	0	0	0	0	0	0	0	0	0	0	0	0	0	Mollusca	Mollusca
CNRS-A2_144736	0	0	0	0	0	0	0	91.54	0	0	0	0	0	0	0	0	0	0	0	0	0	0	0	0	0	0	0	0	0	0	0	0	0	Mollusca	Mollusca
CNRS-N1_48509	0	0	0	0	0	0	0	0	0	10.47	0	0	0	0	0	7.98	0	0	0	0	0	0	0	0	0	0	0	0	0	0	0	0	0	Mollusca	Mollusca
AZTI-39_497865	0	0.71	0	0	0	0	284.12	29.98	0	0	0	0	0	0	0	0	27.38	0	0	0	9.02	0	0.75	0	0	0	0	0	0	0	0	0	0	Echinodermata; Ophiuroidea; Ophiurida; Ophiurida_X; Ophiurida_XX; Ophiurida_XXX	Ophiuroidea
AZTI-40_71442	0	0	1.32	0	0	0	0	0	0	0	0	0	0	0	0	7.16	13.25	0	1.49	6.61	4.09	25.17	0	0	0	0	0	0	0	0	0	0	0	Echinodermata; Ophiuroidea; Ophiurida; Ophiurida_X; Ophiurida_XX; Ophiurida_XXX	Ophiuroidea
AZTI-42_269406	0	0	0	0	9.17	0	0	4.45	0	0	0	0	0	1.36	0.77	0	0	0.54	12.33	3.2	0	0	0	0	0	0	0	0	0	0	0	0	0	Echinodermata; Ophiuroidea; Ophiurida; Ophiurida_X; Ophiurida_XX; Ophiurida_XXX	Ophiuroidea
AZTI-42_273645	0	0	0	0	1.1	0	0	0	0	0	0	0	0	0	0	0	0	0	0	0	0	0	0	0	0	0	0	0	0	0	0	0	0	Echinodermata; Ophiuroidea; Ophiurida; Ophiurida_X; Ophiurida_XX; Ophiurida_XXX	Ophiuroidea
AZTI-42_276198	0	0	0	0	1.07	0	0	0	0	0	0	0	0	0	0	0	0	0	0	0	0	0	0	0	0	0	0	0	0	0	0	0	0	Echinodermata; Ophiuroidea; Ophiurida; Ophiurida_X; Ophiurida_XX; Ophiurida_XXX	Ophiuroidea
CNRS-A1_454287	0	0	0	0	0	0	48.72	7.57	2.09	0	0	1.56	0	0	0	0	40.37	0	1.42	0	0	0	0	0	0	0	0	0	0	0	0	0	0	Echinodermata; Ophiuroidea; Ophiurida; Ophiurida_X; Ophiurida_XX; Ophiurida_XXX	Ophiuroidea
CNRS-A1_460410	0	0	0	0	0	0	11.37	1.44	0	0	0	0	6.63	8.65	0	0	0	0	0	1.27	0	0	0	0	0	0	0	0	0	0	0	0	0	Echinodermata; Ophiuroidea; Ophiurida; Ophiurida_X; Ophiurida_XX; Ophiurida_XXX	Ophiuroidea
CNRS-A1_465938	0	0	0	0	0	0	2.96	0	0	0	0	0	0	0	0	0	0	0	0	0	0	0	0	0	0	0	0	0	0	0	0	0	0	Echinodermata; Ophiuroidea; Ophiurida; Ophiurida_X; Ophiurida_XX; Ophiurida_XXX	Ophiuroidea
CNRS-A1_466616	0	0	0	0	0	0	1.35	0	0	0	0	0	0	0	0	0	0	0	0	0	0	0	0	0	0	0	0	0	0	0	0	0	0	Echinodermata; Ophiuroidea; Ophiurida; Ophiurida_X; Ophiurida_XX; Ophiurida_XXX	Ophiuroidea
CNRS-S1_167554	0	0	0	0	0	0	0	0	0	0	0	0	2.27	0	0	0	1.4	0	0	0	0	0	0	0	0	0	0	0	0	0	0	0	0	Echinodermata; Ophiuroidea; Ophiurida; Ophiurida_X; Ophiurida_XX; Ophiurida_XXX	Ophiuroidea
KAUST-C2_393496	0	0	0	0	0	0	0	0	0	0	0	0	0	0	0	0	0	0	0	0	0	0	0	0	0	0	0	0	6.52	0	0	0	0	Echinodermata; Ophiuroidea; Ophiurida; Ophiurida_X; Ophiurida_XX; Ophiurida_XXX	Ophiuroidea
KAUST-C2_393728	0	0	0	0	0	0	0	0	0	0	0	0	0	0	0	0	0	0	0	0	0	0	0	0	0	0	0	0	1.12	0	0	0	0	Echinodermata; Ophiuroidea; Ophiurida; Ophiurida_X; Ophiurida_XX; Ophiurida_XXX	Ophiuroidea
AZTI-38_249838	2.76	2.63	0	7.92	0	321.04	1185.08	1158.96	442.34	125.38	272.74	130.68	2.23	33.93	1835.77	398.79	4.14	9.98	30.93	13.73	1.37	371.35	0	0	0	5.83	0	0	1.66	0	0	0	2.75	Echinodermata; Ophiuroidea; Ophiurida; Ophiotrichidae; Ophiothrix; OphiothriXX	Ophiuroidea
AZTI-39_483619	0	153.38	1.97	0	1267.96	0	0	0	8.15	0	106.13	1.46	9.31	258.81	7.79	2.95	0	0	0	0	4.08	0	0.71	1.27	0	0	0	0	0	0	0	2.58	0	Echinodermata; Ophiuroidea; Ophiurida; Ophiotrichidae; Ophiothrix; OphiothriXX	Ophiuroidea
AZTI-41_108587	0	0	0	0.66	0	0	0	27.83	6.05	1.38	24.82	12.73	0	46.75	32.54	62.81	0	0	1.38	0	1.44	12.02	0	0	0	0	0	0	0	0	0	0	0	Echinodermata; Ophiuroidea; Ophiurida; Ophiotrichidae; Ophiothrix; OphiothriXX	Ophiuroidea
AZTI-42_267420	0	0	0	0	3.5	0	0	0	3.7	0	0	0	0	0	1.55	0	0	0	0	0	0	0	0	0	0	0	0	0	0	0	0	0	0	Echinodermata; Ophiuroidea; Ophiurida; Ophiotrichidae; Ophiothrix; OphiothriXX	Ophiuroidea
AZTI-42_268683	0	0	0	0	2.38	0	0	0	0	0	0	0	0	0	0	0	0	0	0	0	0	0	0	0	0	0	0	0	0	0	0	0	0	Echinodermata; Ophiuroidea; Ophiurida; Ophiotrichidae; Ophiothrix; OphiothriXX	Ophiuroidea
CNRS-A1_462007	0	0	0	0	0	0	5.21	0	0	0	0	0	0	0	0	0	0	0	0	0	0	0	0	0	0	0	0	0	0	0	0	0	0	Echinodermata; Ophiuroidea; Ophiurida; Ophiotrichidae; Ophiothrix; OphiothriXX	Ophiuroidea
CNRS-A2_156321	0	0	0	0	0	0	0	1.53	0	0	0	0	0	0	0	0	0	0	0	0	0	0	0	0	0	0	0	0	0	0	0	0	0	Echinodermata; Ophiuroidea; Ophiurida; Ophiotrichidae; Ophiothrix; OphiothriXX	Ophiuroidea
CNRS-A3_473685	0	0	0	0	0	0	0	0	1.53	0	0	0	0	0	9.28	0	0	1.27	0	0	0	0	0	0	0	0	0	0	0	0	0	0	0	Echinodermata; Ophiuroidea; Ophiurida; Ophiotrichidae; Ophiothrix; OphiothriXX	Ophiuroidea
CNRS-N2_299497	0	0	0	0	0	0	0	0	0	0	2	0	0	0	0	0	0	0	0	0	0	0	0	0	0	0	0	0	0	0	0	0	0	Echinodermata; Ophiuroidea; Ophiurida; Ophiotrichidae; Ophiothrix; OphiothriXX	Ophiuroidea
CNRS-N2_301997	0	0	0	0	0	0	0	0	0	0	16.86	7.74	933.94	1.39	0	0	0	0	0	0	0	1.29	0	0	0	0	0	0	0	0	0	0	0	Echinodermata; Ophiuroidea; Ophiurida; Ophiotrichidae; Ophiothrix; OphiothriXX	Ophiuroidea
CNRS-N3_216969	0	0	0	0	0	0	0	0	0	0	0	1.47	0	0	0	0	0	0	0	0	0	0	0	0	0	0	0	0	0	0	0	0	0	Echinodermata; Ophiuroidea; Ophiurida; Ophiotrichidae; Ophiothrix; OphiothriXX	Ophiuroidea
CONISMA-1_373730	0	0	0	0	0	0	0	0	0	0	0	0	0	0	0	1.51	0	0	0	0	0	0	0	0	0	0	0	0	0	0	0	0	0	Echinodermata; Ophiuroidea; Ophiurida; Ophiotrichidae; Ophiothrix; OphiothriXX	Ophiuroidea
CONISMA-3_328258	0	0	0	0	0	0	0	0	0	0	0	0	0	0	0	0	0	27.79	9.72	8.3	0	0	0	0	0	0	0	0	0	0	0	0	0	Echinodermata; Ophiuroidea; Ophiurida; Ophiotrichidae; Ophiothrix; Ophiothrix_fragilis	Ophiuroidea
CONISMA-3_336469	0	0	0	0	0	0	0	0	0	0	0	0	0	0	0	0	0	1.06	0	0	4.87	0	0	0	0	0	0	0	0	0	0	0	0	Echinodermata; Ophiuroidea; Ophiurida; Ophiotrichidae; Ophiothrix; Ophiothrix_fragilis	Ophiuroidea
KAUST-C1_188309	0	0	0	0	0	0	0	0	0	0	0	0	0	0	0	0	0	0	0	0	0	0	0	0	0	0	0	20.1	0	0	0	0	0	Echinodermata; Ophiuroidea; Ophiurida; Ophiothrichidae; Macrophiothrix; Macrophiothrix_sp	Ophiuroidea
CNRS-A1_455528	0	0	0	0	0	0	11.92	0	1.37	0	0	0	0	0	2.23	0	0	0	0	0	0	0	0	0	0	0	0	0	0	0	0	0	0	Echinodermata; Ophiuroidea; Ophiurida; Ophiocomidae; Ophiocomina; Ophiocomina_nigra	Ophiuroidea
CNRS-A3_473760	0	0	0	0	0	0	0	0	13.97	0	0	0	0	0	0	0	0	0	0	0	0	0	0	0	0	0	0	0	0	0	0	0	0	Echinodermata; Ophiuroidea; Ophiurida; Ophiocomidae; Ophiocomina; Ophiocomina_nigra	Ophiuroidea
CONISMA-1_368875	0	0	0	0	0	0	0	0	0	0	0	0	0	0	0	1.44	0	0	0	0	0	0	0	0	0	0.74	0	1.17	1174.57	0	0	0	0	Echinodermata; Ophiuroidea; Ophiurida; Ophiocomidae; Ophiocoma; Ophiocoma_erinaceus	Ophiuroidea
KAUST-C2_394582	0	0	0	0	0	0	0	0	0	0	0	0	0	0	0	0	0	0	0	0	0	0	0	0	0	0	0	0	1.21	0	0	0	0	Echinodermata; Ophiuroidea; Ophiurida; Ophiocomidae; Ophiocoma; Ophiocoma_erinaceus	Ophiuroidea
KAUST-C2_398054	0	0	0	0	0	0	0	0	0	0	0	0	0	0	0	0	0	0	0	0	0	0	0	0	0	0	0	0	9.66	0	0	0	0	Echinodermata; Ophiuroidea; Ophiurida; Ophiocomidae; Ophiocoma; Ophiocoma_erinaceus	Ophiuroidea
IOBAS-CHEA_128370	0	0	0	0	0	0	0	0	0	0	0	0	0	0	0	0	0	0	0	0	0	0	0	0.46	0	0	0	11.18	0	0	0	0	0	Echinodermata; Ophiuroidea; Ophiurida	Ophiuroidea
KAUST-C2_405764	0	0	0	0	0	0	0	0	0	0	0	0	0	0	0	0	0	0	0	0	0	0	0	0	0	0	0	0	1.12	0	0	0	0	Echinodermata; Ophiuroidea; Ophiurida	Ophiuroidea
CNRS-N3_208599	0	0	0	0	0	0	0	0	0	0	0	4.35	0	0	0	0	0	0	0	0	0	0	0	0	0	0	0	0	0	0	0	0	0	Echinodermata; Holothuroidea; Dendrochirotida	Holothuroidea
CNRS-A2_154593	0	0	0	0	0	0	0	1.53	0	0	0	4.66	0	0	0	0	0	0	0	0	0	0	0	0	0	0	0	0	0	0	0	0	0	Echinodermata; Holothuroidea; Aspidochirotida; Holothuriidae; Holothuria; Holothuria_tubulosa	Holothuroidea
CONISMA-6_321092	0	0	0	0	0	0	0	0	0	0	0	0	0	0	0	0	0	0	0	0	2.12	0	0	0	0	0	0	0	0	0	0	0	0	Echinodermata; Holothuroidea; Aspidochirotida; Holothuriidae; Holothuria; Holothuria_tubulosa	Holothuroidea
CNRS-A2_146585	0	0	0	0	0	0	0	5.13	0	0	0	3.09	0	0	0	0	0	0	0	0	0	0	0	0	0	0	0	0	0	0	0	0	0	Echinodermata; Holothuroidea; Aspidochirotida; Holothuriidae; Holothuria; Holothuria_mammata	Holothuroidea
KAUST-C2_402662	0	0	0	0	0	0	0	0	0	0	0	0	0	0	0	0	0	0	0	0	0	0	0	0	0	0	0	0	1.18	0	0	0	0	Echinodermata; Holothuroidea; Aspidochirotida; Holothuriidae; Holothuria; Holothuria_impatiens	Holothuroidea
CNRS-N3_206224	0	0	0	0	0	0	0	0	0	0	0	2.16	0	0	0	0	0	0	0	0	0	0	0	0	0	0	0	0	0	0	0	0	0	Echinodermata; Holothuroidea; Aspidochirotida	Holothuroidea
CNRS-S2_379570	0	0	0	0	0	0	0	0	0	0	0	0	0	1.42	0	0	0	0	0	0	0	0	0	0	0	0	0	0	0	0	0	0	0	Echinodermata; Echinoidea; Spatangoida; Schizasteridae; Abatus; Abatus_X	Echinoidea
CNRS-A1_455416	0	0	0	0	0	0	1.63	0	0	0	0	0	0	0	0	0	0	0	0	0	0	0	0	0	0	0	0	0	0	0	0	0	0	Echinodermata; Echinoidea; Echinoida; Echinidae; Paracentrotus; Paracentrotus_lividus	Echinoidea
KAUST-A1_78467	0	0	0	0	0	0	0	0	0	0	0	0	0	0	0	0	0	0	0	0	0	0	0	0	0	0	326.48	0	0	15.24	0	0	0	Echinodermata; Echinoidea; Cidaroida; Cidaridae; Eucidaris; Eucidaris_metularia	Echinoidea
KAUST-A1_93035	0	0	0	0	0	0	0	0	0	0	0	0	0	0	0	0	0	0	0	0	0	0	0	0	0	0	1.25	0	0	0	0	0	0	Echinodermata; Echinoidea; Cidaroida; Cidaridae; Eucidaris; Eucidaris_metularia	Echinoidea
KAUST-C2_395663	0	0	0	0	0	0	0	0	0	0	0	0	0	0	0	0	0	0	0	0	0	0	0	0	0	0	0	0	1.72	0	0	0	0	Echinodermata; Echinoidea	Echinoidea
AZTI-39_496639	0	1.41	0	0	0	0	155.12	1179.54	122.6	0	0	0	12.05	0.65	1.41	0	0	0	0	0	0	0	0	0	0	0	0	0	0	0	0	0	0	Echinodermata	Echinodermata
CNRS-A1_459300	0	0	0	0	0	0	3.67	2.29	0	0	0	0	0	0	0	0	0	0	0	0	0	0	0	0	0	0	0	0	0	0	0	0	0	Echinodermata	Echinodermata
CNRS-A2_154140	0	0	0	0	0	0	0	1.52	0	0	0	0	0	0	0	0	0	0	0	0	0	0	0	0	0	0	0	0	0	0	0	0	0	Echinodermata	Echinodermata
CNRS-A2_154192	0	0	0	0	0	0	0	1.63	0	0	0	0	0	0	0	0	0	0	0	0	0	0	0	0	0	0	0	0	0	0	0	0	0	Echinodermata	Echinodermata
CNRS-A2_155715	0	0	0	0	0	0	0	1.58	0	0	0	0	0	0	0	0	0	0	0	0	0	0	0	0	0	0	0	0	0	0	0	0	0	Echinodermata	Echinodermata
CNRS-A2_155923	0	0	0	0	0	0	0	1.62	0	0	0	0	0	0	0	0	0	0	0	0	0	0	0	0	0	0	0	0	0	0	0	0	0	Echinodermata	Echinodermata
CNRS-A2_157841	0	0	0	0	0	0	0	1.49	0	0	0	0	0	0	0	0	0	0	0	0	0	0	0	0	0	0	0	0	0	0	0	0	0	Echinodermata	Echinodermata
AZTI-38_244385	1.68	0	0	0	0	0	0	0	0	0	0	0	0	0	0	0	0	0	0	0	0	0	0	0	0	0	0	0	0	0	0	0	0	Cnidaria; Hydrozoa; Leptothecata; Plumulariidae; Plumularia; Plumularia_setacea	Cnidaria
AZTI-38_236952	1.29	10.11	1.23	0	0	0	0	0	0	0	0	0	0	0	2.25	0	0	0	0	0	0	0	0	0	0	0	0	0	0	0	0	0	0	Cnidaria; Hydrozoa; Leptothecata; Leptothecata_X; Leptothecata_XX; Leptothecata_XXX	Cnidaria
AZTI-38_242252	2.27	20.64	0	0	0	0	0	0	0	0	0	0	0	0	0	0	0	0	0	0	0	0	0	0	0	0	0	0	0	0	0	0	0	Cnidaria; Hydrozoa; Leptothecata; Leptothecata_X; Leptothecata_XX; Leptothecata_XXX	Cnidaria
AZTI-38_243256	1.88	16.91	0.76	0	0	0	0	0	0	0	0	0	0	0	0	0	0	0	0	0	0	0	0	0	0	0	0	0	0	0	0	0	0	Cnidaria; Hydrozoa; Leptothecata; Leptothecata_X; Leptothecata_XX; Leptothecata_XXX	Cnidaria
AZTI-39_487055	0	1.95	0	0	0	0	0	0	0	0	0	0	0	0	0	0	0	0	0	0	0	0	0	0	0	0	0	0	0	0	0	0	0	Cnidaria; Hydrozoa; Leptothecata; Leptothecata_X; Leptothecata_XX; Leptothecata_XXX	Cnidaria
AZTI-39_490266	0	1.31	0	0	0	0	0	0	0	0	0	0	0	0	0	0	0	0	0	0	0	0	0	0	0	0	0	0	0	0	0	0	0	Cnidaria; Hydrozoa; Leptothecata; Leptothecata_X; Leptothecata_XX; Leptothecata_XXX	Cnidaria
CNRS-A1_457621	0	0	0	0	0	0	5.19	0	3.01	0	0	1.49	6.81	0	0	0	0	0	0	0	0	0	0	0	0	0	0	0	0	0	0	0	0	Cnidaria; Hydrozoa; Leptothecata; Leptothecata_X; Leptothecata_XX; Leptothecata_XXX	Cnidaria
CNRS-A2_152760	0	0	0	0	0	0	0	0.81	0	0	0	0	2.33	3.44	1.6	0	0	0	0	0	0	0	0	0	0	0	0	0	0	0	0	0	0	Cnidaria; Hydrozoa; Leptothecata; Leptothecata_X; Leptothecata_XX; Leptothecata_XXX	Cnidaria
CNRS-A3_479725	0	0	0	0	0	0	0	0	3.59	0	0	0	1.53	1.32	22.23	0	0	0	0	0	0	0	0	0	0	0	0	0	0	0	0	0	0	Cnidaria; Hydrozoa; Leptothecata; Leptothecata_X; Leptothecata_XX; Leptothecata_XXX	Cnidaria
CNRS-S3_110274	0	0	0	0	0	0	0	0	0	0	0	0	0	0	3.97	0	0	0	0	0	0.72	0	0	0	0	0	0	0	0	0	0	0	0	Cnidaria; Hydrozoa; Leptothecata; Leptothecata_X; Leptothecata_XX; Leptothecata_XXX	Cnidaria
CNRS-S3_111130	0	0	0	0	0	0	0	0	0	0	0	0	0	0	17.26	0	0	0	0	0	0	0	0	0	0	0	0	0	0	0	0	0	0	Cnidaria; Hydrozoa; Leptothecata; Leptothecata_X; Leptothecata_XX; Leptothecata_XXX	Cnidaria
KUCORPI-KAR_500672	0	0	0	0	0	0	0	0	0	0	0	0	0	0	0	0	0	0	0	0	0	0	0	0	0	0	0	0	0	0	10.74	2.7	0	Cnidaria; Hydrozoa; Leptothecata; Leptothecata_X; Leptothecata_XX; Leptothecata_XXX	Cnidaria
AZTI-38_250188	1.12	0	0	0	0	0	0	0	0	0	0	0	0	0	0	0	0	0	0	0	0	0	0	0	0	0	0	0	0	0	0	0	0	Cnidaria; Hydrozoa; Leptothecata; Campanulariidae; Obelia; Obelia_dichotoma	Cnidaria
AZTI-39_484937	0	2.65	0	0	0	0	3.66	16.56	0	0	0	0	0	0	0	0	0	0	0	0	0	0	0	0	0	0	0	0	0	0	0	0	0	Cnidaria; Hydrozoa; Leptothecata; Campanulariidae; Laomedea; Laomedea_calceolifera	Cnidaria
AZTI-39_495616	0	1.37	0	0	0	0	0	0	0	0	0	0	0	0	0	0	0	0	0	0	0	0	0	0	0	0	0	0	0	0	0	0	0	Cnidaria; Hydrozoa; Leptothecata; Campanulariidae; Laomedea; Laomedea_calceolifera	Cnidaria
CNRS-A1_455823	0	0	0	0	0	0	10.51	0	0	0	0	0	0	0	0	0	0	0	0	0	0	0	0	0	0	0	0	0	0	0	0	0	0	Cnidaria; Hydrozoa; Leptothecata; Campanulariidae; Clytia; Clytia_linearis	Cnidaria
CNRS-S2_377663	0	0	0	0	0	0	0	0	0	0	0	0	0	2.59	0	0	0	0	0	0	0	0	0	0	0	0	0	0	0	0	0	0	0	Cnidaria; Hydrozoa; Leptothecata; Campanulariidae; Clytia; Clytia_hemisphaerica	Cnidaria
CNRS-S3_111031	0	0	0	0	0	0	0	0	0	0	0	0	0	0	7.95	0	0	0	0	0	0	0	0	0	0	0	0	0	0	0	0	0	0	Cnidaria; Hydrozoa; Leptothecata; Campanulariidae; Clytia; Clytia_gracilis	Cnidaria
CONISMA-7_224031	0	0	0	0	0	0	0	0	0	0	0	0	0	0	0	0	0	0	0	0	0	3.35	0	0	0	0	0	0	0	0	0	0	0	Cnidaria; Hydrozoa; Leptothecata; Campanulariidae; Clytia; Clytia_gracilis	Cnidaria
CNRS-A1_457606	0	0	0	0	0	0	6.65	3.15	0.76	0	0	0	1.56	3.5	3.88	0	0	0	0	0	0	0	0	0	0	0	0	0	0	0	0	0	0	Cnidaria; Hydrozoa; Leptothecata; Campanulariidae; Campanularia; Campanularia_hincksii	Cnidaria
AZTI-38_244161	1.12	2.08	0	0	0	0	0	0	0	0	0	0	0	0	0	0	0	0	0	0	0	0	0	0	0	0	0	0	0	0	0	0	0	Cnidaria; Hydrozoa; Leptothecata	Cnidaria
AZTI-39_489300	0	2.71	0	0	0	0	0	0	0	0	0	0	0	0	0	0	0	0	0	0	0	0	0	0	0	0	0	0	0	0	0	0	0	Cnidaria; Hydrozoa; Leptothecata	Cnidaria
AZTI-39_497891	0	2.11	0	0	0	0	0	0	0	0	0	0	0	0	0	0	0	0	0	0	0	0	0	0	0	0	0	0	0	0	0	0	0	Cnidaria; Hydrozoa; Leptothecata	Cnidaria
AZTI-39_487264	0	5.81	0	0	0	0	0	0	0	0	0	0	0	0	0	0	0	0	0	0	0	0	0	0	0	0	0	0	0	0	0	0	0	Cnidaria; Hydrozoa; Anthoathecata; Tubulariidae; Ectopleura; Ectopleura_larynx	Cnidaria
AZTI-39_487590	0	5.45	0	0	0	0	0	0	0	0	0	0	0	0	0	0	0	0	0	0	0	0	0	0	0	0	0	0	0	0	0	0	0	Cnidaria; Hydrozoa; Anthoathecata; Tubulariidae; Ectopleura; Ectopleura_larynx	Cnidaria
KUCORPI-KAR_498336	0	0	0	0	0	0	0	0	0	0	0	0	0	0	0	0	0	0	0	0	0	0	0	0	0	0	0	0	0	0	7.85	43.87	0	Cnidaria; Hydrozoa; Anthoathecata; Oceaniidae; Cordylophora; Cordylophora_sp	Cnidaria
KUCORPI-KAR_498394	0	0	0	0	0	0	0	0	0	0	0	0	0	0	0	0	0	0	0	0	0	0	0	0	0	0	0	0	0	0	63.46	0	0	Cnidaria; Hydrozoa; Anthoathecata; Oceaniidae; Cordylophora; Cordylophora_sp	Cnidaria
KUCORPI-KAR_503324	0	0	0	0	0	0	0	0	0	0	0	0	0	0	0	0	0	0	0	0	0	0	0	0	0	0	0	0	0	0	0.98	0	0	Cnidaria; Hydrozoa; Anthoathecata; Oceaniidae; Cordylophora; Cordylophora_sp	Cnidaria
KUCORPI-PAL2_253448	0	0	0	0	0	0	0	0	0	0	0	0	0	0	0	0	0	0	0	0	0	0	0	0	0	0	0	0	0	0	0	0	18.44	Cnidaria; Hydrozoa; Anthoathecata; Oceaniidae; Cordylophora; Cordylophora_sp	Cnidaria
AZTI-38_245800	4.23	23.24	0	0	0	0	0	0	0	0	0	0	0	0	0	0	0	0	0	0	0	0	0	0	0	0	0	0	0	0	0	0	0	Cnidaria; Hydrozoa; Anthoathecata; Anthoathecata_X; Anthoathecata_XX; Anthoathecata_XXX	Cnidaria
AZTI-39_490447	0	1.94	0	0	0	0	0	0	0	0	0	0	0	0	0	0	0	0	0	0	0	0	0	0	0	0	0	0	0	0	0	0	0	Cnidaria; Hydrozoa; Anthoathecata; Anthoathecata_X; Anthoathecata_XX; Anthoathecata_XXX	Cnidaria
AZTI-39_494283	0	2.09	0	0	0	0	0	0	0	0	0	0	0	0	0	0	0	0	0	0	0	0	0	0	0	0	0	0	0	0	0	0	0	Cnidaria; Hydrozoa; Anthoathecata; Anthoathecata_X; Anthoathecata_XX; Anthoathecata_XXX	Cnidaria
AZTI-40_72409	0	0	1.15	0	0	0	0	0	0	0	0	0	0	0	0	0	0	0	0	0	0	0	0	0	0	0	0	0	0	0	0	0	0	Cnidaria; Hydrozoa; Anthoathecata; Anthoathecata_X; Anthoathecata_XX; Anthoathecata_XXX	Cnidaria
CNRS-A1_462973	0	0	0	0	0	0	1.51	0	0.67	0	0	0	0	0.58	31.36	0	0	0	0	0	0	0	0	0	0	0	0	0	0	0	0	0	0	Cnidaria; Hydrozoa; Anthoathecata; Anthoathecata_X; Anthoathecata_XX; Anthoathecata_XXX	Cnidaria
CNRS-N1_53647	0	0	0	0	0	0	0	0	0	2.09	0	0	0	0	0	0	0	0	0	0	0	0	0	0	0	0	0	0	0	0	0	0	0	Cnidaria; Hydrozoa; Anthoathecata; Anthoathecata_X; Anthoathecata_XX; Anthoathecata_XXX	Cnidaria
CNRS-S2_383705	0	0	0	0	0	0	0	0	0	0	0	0	0	1.33	0	0	0	0	0	0	0	0	0	0	0	0	0	0	0	0	0	0	0	Cnidaria; Hydrozoa; Anthoathecata; Anthoathecata_X; Anthoathecata_XX; Anthoathecata_XXX	Cnidaria
AZTI-38_236524	35.38	102.91	0	0	0	0	0	0	0	0	0	0	0	0	0	0	0	0	0	0	0	0	0	0	0	0	0	0	0	0	0	0	0	Cnidaria; Hydrozoa; Anthoathecata	Cnidaria
CNRS-A2_145744	0	0	0	0	0	0	0	2.3	0	0	0	0	0	0	0	0	0	0	0	0	0	0	0	0	0	0	0	0	0	0	0	0	0	Cnidaria; Hydrozoa; Anthoathecata	Cnidaria
CNRS-A2_154606	0	0	0	0	0	0	0	1.54	1.54	0	0	0	0	1.31	0	0	0	0	0	0	0	0	0	0	0	0	0	0	0	0	0	0	0	Cnidaria; Hydrozoa; Anthoathecata	Cnidaria
AZTI-38_236999	7.31	1.43	0	0	0	0	0	0	0	0	0	0	0	0	0	0	0	0	0	0	0	0	0	0	0	0	0	0	0	0	0	0	0	Cnidaria; Hydrozoa	Cnidaria
AZTI-39_486561	0	1.96	0	0	0	0	0	0	0	0	0	0	0	0	0	0	0	0	0	0	0	0	0	0	0	0	0	0	0	0	0	0	0	Cnidaria; Hydrozoa	Cnidaria
AZTI-39_487653	0	1.32	0	0	0	0	0	0	0	0	0	0	0	0	0	0	0	0	0	0	0	0	0	0	0	0	0	0	0	0	0	0	0	Cnidaria; Hydrozoa	Cnidaria
AZTI-39_491471	0	1.34	0	0	0	0	0	0	0	0	0	0	0	0	0	0	0	0	0	0	0	0	0	0	0	0	0	0	0	0	0	0	0	Cnidaria; Hydrozoa	Cnidaria
AZTI-39_493363	0	2.07	0	0	0	0	0	0	0	0	0	0	0	0	0	0	0	0	0	0	0	0	0	0	0	0	0	0	0	0	0	0	0	Cnidaria; Hydrozoa	Cnidaria
AZTI-42_270075	0	0	0	0	1.16	0	0	0	0	0	0	0	0	0	0	0	0	0	0	0	0	0	0	0	0	0	0	0	0	0	0	0	0	Cnidaria; Hydrozoa	Cnidaria
CNRS-A1_460966	0	0	0	0	0	0	1.57	0	0	0	0	0	0	0	0	0	0	0	0	0	0	0	0	0	0	0	0	0	0	0	0	0	0	Cnidaria; Hydrozoa	Cnidaria
CNRS-A2_145494	0	0	0	0	0	0	0	2.32	0	0	0	0	0	0	0	0	0	0	0	0	0	0	0	0	0	0	0	0	0	0	0	0	0	Cnidaria; Hydrozoa	Cnidaria
CNRS-A3_470152	0	0	0	0	0	0	0	0	15.23	0	0	0	0	0	0	0	0	0	0	0	0	0	0	0	0	0	0	0	0	0	0	0	0	Cnidaria; Hydrozoa	Cnidaria
CNRS-N2_304580	0	0	0	0	0	0	0	0	0	0	5.97	0	0	0	0	0	0	0	0	0	0	0	0	0	0	0	0	0	0	0	0	0	0	Cnidaria; Hydrozoa	Cnidaria
CONISMA-1_366263	0	0	0	0	0	0	0	0	0	0	0	0	0	0	0	2.15	0	0	0	0	0	0	0	0	0	0	0	0	0	0	0	0	0	Cnidaria; Hydrozoa	Cnidaria
IOBAS-KAM_287001	0	0	0	0	0	0	0	0	0	0	0	0	0	0	0	0	0	0	0	0	0	0	0	0	0	0.78	0	0	325.26	0	0	0	0	Cnidaria; Anthozoa; Alcyonacea; Xeniidae; Xenia	Cnidaria
KAUST-C2_395623	0	0	0	0	0	0	0	0	0	0	0	0	0	0	0	0	0	0	0	0	0	0	0	0	0	0	0	0	3.65	0	0	0	0	Cnidaria; Anthozoa; Alcyonacea; Xeniidae	Cnidaria
CONISMA-7_229082	0	0	0	0	0	0	0	0	0	0	0	0	0	0	0	0	0	0	0	0	0	2.02	0	0	0	0	0	0	0	0	0	0	0	Cnidaria; Anthozoa; Alcyonacea; Cornulariidae; Cornularia; Cornularia_cornucopiae	Cnidaria
CNRS-A1_462232	0	0	0	0	0	0	2.18	0	0	0	0	0	0	0	0	0	0	0	0	0	0	0	0	0	0	0	0	0	0	0	0	0	0	Cnidaria; Anthozoa; Alcyonacea; Alcyoniidae	Cnidaria
AZTI-41_95903	0	0	0	335.45	0	0	0	0	0.72	0	0	0	0	0	0	0	0	0	1.37	0	0	0	0	0	0	0	0	0	0	0	0	0	0.91	Cnidaria; Anthozoa; Actiniaria; Edwardsiidae; Edwardsiidae_X; Edwardsiidae_XX	Cnidaria
AZTI-40_63650	0	0	15.47	0	0	0	0	0	0	0	0	0	0	0	0	43.86	0	0	0	0	0	0	0	0	0	0	0	0	0	0	0	0	0	Cnidaria; Anthozoa; Actiniaria; Actiniidae; Anemonia; Anemonia_sp	Cnidaria
AZTI-43_412701	0	0	0	0	0	3.31	0	0	0	0	0	0	0	0	0	0	0	0	0	0	0	0	0	0	0	0	0	0	0	0	0	0	0	Cnidaria; Anthozoa; Actiniaria; Actiniaria_X; Actiniaria_XX; Actiniaria_XXX	Cnidaria
CONISMA-2_177088	0	0	0	0	0	0	0	0	0	0	0	0	0	0	0	0	14.94	0	0	0	0	0	0	0	0	0	0	0	0	0	0	0	0	Cnidaria; Anthozoa; Actiniaria; Actiniaria_X; Actiniaria_XX; Actiniaria_XXX	Cnidaria
CONISMA-3_327340	0	0	0	0	0	0	0	0	0	0	0	0	0	0	0	0	0	12.84	0	5.93	0	0	0	0	0	0	0	0	0	0	0	0	0	Cnidaria; Anthozoa; Actiniaria; Actiniaria_X; Actiniaria_XX; Actiniaria_XXX	Cnidaria
AZTI-43_413362	0	0	0	0	0	1.79	0	0	0	0	0	0	0	0	0	0	0	0	0	0	0	0	0	0	0	0	0	0	0	0	0	0	0	Cnidaria	Cnidaria
CNRS-A3_472850	0	0	0	0	0	0	0	0	1.44	0	0	0	0	0	0	0	0	0	0	0	0	0	0	0	0	0	0	0	0	0	0	0	0	Cnidaria	Cnidaria
CNRS-N3_206456	0	0	0	0	0	0	0	0	0	0	0	2.98	0	0	0	0	0	0	0	0	0	0	0	0	0	0	0	0	0	0	0	0	0	Cnidaria	Cnidaria
KUCORPI-KAR_503065	0	0	0	0	0	0	0	0	0	0	0	0	0	0	0	0	0	0	0	0	0	0	0	0	0	0	0	0	0	0	2.99	9.66	0	Cnidaria	Cnidaria
KUCORPI-PAL1_574	0	0	0	0	0	0	0	0	0	0	0	0	0	0	0	0	0	0	0	0	0	0	0	0	0	0	0	0	0	0	0	3.6	0	Cnidaria	Cnidaria
AZTI-39_488943	0	2.09	0	0	0	0	0	0	0	0	0	0	0	0	0	0	0	0	0	0	0	0	0	0	0	0	0	0	0	0	0	0	0	Chordata; Ascidiacea; Stolidobranchia	Ascidea
AZTI-40_73884	0	0	1.27	0	0	0	0	0	0	0	0	0	0	0	0	0	0	0	0	0	0	0	0	0	0	0	0	0	0	0	0	0	0	Chordata; Ascidiacea; Stolidobranchia	Ascidea
AZTI-42_266895	0	0	0	0	2.5	0	0	0	0	0	0	0	0	0	0	0	0	0	0	0	0	0	0	0	0	0	0	0	0	0	0	0	0	Chordata; Ascidiacea; Stolidobranchia	Ascidea
AZTI-39_488249	0	3.27	0	0	0	0	0	0	0	0	0	0	0	0	0	0	0	0	0	0	0	0	0	0	0	0	0	0	0	0	0	0	0	Chordata; Ascidiacea; Enterogona; Perophoridae; Perophora; Perophora_sagamiensis	Ascidea
CNRS-A1_454284	0	0	0	0	0	0	219.57	0	0	22.68	0	68.71	0	0	0	0	0	0	0	0	0	0	0	0	0	0	0	0	0	0	0	0	0	Chordata; Ascidiacea; Enterogona; Ascidiidae; Ascidiella; Ascidiella_scabra	Ascidea
CNRS-A1_461348	0	0	0	0	0	0	1.51	0	0	0	0	0	0	0	0	0	0	0	0	0	0	0	0	0	0	0	0	0	0	0	0	0	0	Chordata; Ascidiacea; Enterogona; Ascidiidae; Ascidiella; Ascidiella_scabra	Ascidea
CNRS-N2_310282	0	0	0	0	0	0	0	0	0	0	1.99	0	0	0	0	0	0	0	0	0	0	0	0	0	0	0	0	0	0	0	0	0	0	Chordata; Ascidiacea; Enterogona; Ascidiidae; Ascidiella; Ascidiella_scabra	Ascidea
CNRS-N3_213837	0	0	0	0	0	0	0	0	0	0	0	1.46	0	0	0	0	0	0	0	0	0	0	0	0	0	0	0	0	0	0	0	0	0	Chordata; Ascidiacea; Enterogona; Ascidiidae; Ascidiella; Ascidiella_scabra	Ascidea
CNRS-S3_116447	0	0	0	0	0	0	0	0	0	0	0	0	0	0	3.13	0	0	0	0	0	0	0	0	0	0	0	0	0	0	0	0	0	0	Chordata; Actinopterygii	Fish
CNRS-S3_123339	0	0	0	0	0	0	0	0	0	0	0	0	0	0	0.75	0	0	0	0.65	0	0	0	0	0.9	0	0	0	0	0	0	26.82	65.36	770.07	Chordata; Actinopterygii	Fish
KAUST-C2_392301	0	0	0	0	0	0	0	0	0	0	0	0	0	0	0	0	0	0	0	0	0	0	0	0	0	0	0	0	1.18	0	0	0	0	Chordata; Actinopterygii	Fish
AZTI-39_491863	0	1.97	0	0	0	0	0	0	0	0	0	0	0	0	0	0	0	0	0	0	0	0	0	0	0	0	0	0	0	0	0	0	0	Chordata	Chordata
AZTI-39_497373	0	1.29	0	0	0	0	0	0	0	0	0	0	0	0	0	0	0	0	0	0	0	0	0	0	0	0	0	0	0	0	0	0	0	Chordata	Chordata
AZTI-40_62873	0	0	46.3	0	0	0	0	0	0	0	0	0	0	0	0	0	0	0.57	0	0	0	0	0	0	0	0	0	0	0	0	0	0	0	Chordata	Chordata
CNRS-A1_465286	0	0	0	0	0	0	2.26	0	0	0	0	0	0	0	0	0	0	0	0	0	0	0	0	0	0	0	0	0	0	0	0	0	0	Chordata	Chordata
CNRS-A2_144775	0	0	0	0	0	0	0	92.62	0	0	0	0	62.45	0	0.73	0	0	0	0	0	0	0	0	0	0	0	0	0	0	0	0	0	0	Chordata	Chordata
CNRS-A2_151036	0	0	0	0	0	0	0	1.57	0	0	0	0	0	0	0	0	0	0	0	0	0	0	0	0	0	0	0	0	0	0	0	0	0	Chordata	Chordata
CNRS-A2_154293	0	0	0	0	0	0	0	1.44	0	0	0	0	0	0	0	0	0	0	0	0	0	0	0	0	0	0	0	0	0	0	0	0	0	Chordata	Chordata
CNRS-A3_469023	0	0	0	0	0	0	0	0	1.4	0	0	0	0	0	0	0	0	0	0	0	0	0	0	0	0	0	0	0	0	0	0	0	0	Chordata	Chordata
CNRS-N1_49268	0	0	0	0	0	0	0	0	0	3.62	0	0	0	0	0	0	0	0	0	0	0	0	0	0	0	0	0	0	0	0	0	0	0	Chordata	Chordata
CNRS-N2_309510	0	0	0	0	0	0	0	0	0	0	0.99	83.49	0	0	0	0	0	0	0	0	0	0.66	0	0	0	0	0	0	0	0	0	0	0	Chordata	Chordata
CNRS-N3_206246	0	0	0	0	0	0	0	0	0	0	0	4.6	0	0	0	0	0	0	0	0	0	0	0	0	0	0	0	0	0	0	0	0	0	Chordata	Chordata
CNRS-N3_207287	0	0	0	0	0	0	0	0	0	0	0	2.29	0	0	0	0	0	0	0	0	0	0	0	0	0	0	0	0	0	0	0	0	0	Chordata	Chordata
CNRS-N3_208412	0	0	0	0	0	0	0	0	0	0	0	0.75	0	0	0.76	0	0	0	0	0	0	0	0	0	0	0	0	0	0	0	0	0	0	Chordata	Chordata
CNRS-N3_215694	0	0	0	0	0	0	0	0	0	0	0	1.42	0	0	0	0	0	0	0	0	0	0	0	0	0	0	0	0	0	0	0	0	0	Chordata	Chordata
CNRS-S1_158324	0	0	0	0	0	0	0	0	0	0	0	0	96.45	16.73	0	0	0	0	0	0	0	0	0	0	0	0	0	0	0	0	0	0	0	Chordata	Chordata
CNRS-S1_162964	0	0	0	0	0	0	0	0	0	0	0	0	2.27	0	0	0	0	0	0	0	0	0	0	0	0	0	0	0	0	0	0	0	0	Chordata	Chordata
CNRS-S2_385836	0	0	0	0	0	0	0	0	0	0	0	0	0	0.71	0	0	0	229.82	61.09	8.41	0	110.85	0	0	0	0	0	0	0	0	0	0	0	Chordata	Chordata
CNRS-S3_115123	0	0	0	0	0	0	0	0	0	0	0	0	0	0	1.55	0	0	0	0	0	0	0	0	0	0	0	0	0	0	0	0	0	0	Chordata	Chordata
CONISMA-1_363909	0	0	0	0	0	0	0	0	0	0	0	0	0	0	0	5.72	0	0	3.83	0	6.52	1.39	0	0	0	0	0	0	0	0	0	0	0	Chordata	Chordata
CONISMA-1_365850	0	0	0	0	0	0	0	0	0	0	0	0	0	0	0	2.24	0	0	0	0	0	0	0	0	0	0	0	0	0	0	0	0	0	Chordata	Chordata
CONISMA-3_328561	0	0	0	0	0	0	0	0	0	0	0	0	0	0	0	0	0	1.15	0	0	0	0	0	0	0	0	0	0	0	0	0	0	0	Chordata	Chordata
CONISMA-3_336162	0	0	0	0	0	0	0	0	0	0	0	0	0	0	0	0	0	2.62	0	0	0	0	0	0	0	0	0	0	0	0	0	0	0	Chordata	Chordata
CONISMA-4_28154	0	0	0	0	0	0	0	0	0	0	0	0	0	0	0	0	0	0	2.6	0	5.65	0	0	0	0	0	0	0	0	0	0	0	0	Chordata	Chordata
KAUST-A1_91979	0	0	0	0	0	0	0	0	0	0	0	0	0	0	0	0	0	0	0	0	0	0	0	0	0	0	1.85	0	0	0	0	0	0	Chordata	Chordata
KAUST-C2_392751	0	0	0	0	0	0	0	0	0	0	0	0	0	0	0	0	0	0	0	0	0	0	0	0	0	0	0	0	38.94	0	0	0	0	Chordata	Chordata
KAUST-C3_440384	0	0	0	0	0	0	0	0	0	0	0	0	0	0	0	0	0	0	0	0	0	0	0	0	0	0	0	0	0	30.24	0	0	0	Chordata	Chordata
KAUST-C3_444736	0	0	0	0	0	0	0	0	0	0	0	0	0	0	0	0	0	0	0	0	0	0	0	0	0	0	0	0	0	15.76	0	0	0	Chordata	Chordata
KUCORPI-PAL2_252729	0	0	0	0	0	0	0	0	0	0	0	0	0	0	0	0	0	0	0	0	0	0	0	0	0	0	0	0	0	0	0	0	64.71	Chordata	Chordata
CNRS-S2_387761	0	0	0	0	0	0	0	0	0	0	0	0	0	1.49	0	0	0	0	0	0	0	0	0	0	0	0	0	0	0	0	0	0	0	Bryozoa; Stenolaemata; Cyclostomata; Tubuliporidae; Idmidronea; Idmidronea_atlantica	Bryozoa
CNRS-S2_388852	0	0	0	0	0	0	0	0	0	0	0	0	0	2.59	0	0	0	0	0	0	0	0	0	0	0	0	0	0	0	0	0	0	0	Bryozoa; Gymnolaemata; Ctenostomata; Vesiculariidae; Vesiculariidae_X; Vesiculariidae_XX	Bryozoa
IOBAS-ALA_425877	0	0	0	0	0	0	0	0	0	0	0	0	0	0	0	0	0	0	0	0	0	0	1.51	0.97	2.13	4.31	0	0	0	0	0	0	0	Bryozoa; Gymnolaemata; Cheilostomatida; Membraniporidae; Membranipora; Membranipora_tenuis	Bryozoa
AZTI-39_486513	0	4.09	0	0	0	0	0	0	0	0	0	0	0	0	0	0	0	0	0	0	0	0	0	0	0	0	0	0	0	0	0	0	0	Bryozoa; Gymnolaemata; Cheilostomatida; Hippothoidae; Celleporella; Celleporella_X	Bryozoa
AZTI-39_495363	0	1.33	0	0	0	0	0	0	0	0	0	0	0	0	0	0	0	0	0	0	0	0	0	0	0	0	0	0	0	0	0	0	0	Arthropoda; Pycnogonida; Pantopoda; Pantopoda_X; Pantopoda_XX; Pantopoda_XXX	Pycnogonida
AZTI-39_489327	0	3.45	0	0	0	0	0	0	0	0	0	0	0	0	0	0	0	0	0	0	0	0	0	0	0	0	0	0	0	0	0	0	0	Arthropoda; Pycnogonida; Pantopoda; Ammotheidae; Achelia; Achelia_hispida	Pycnogonida
AZTI-38_245542	4.1	9.6	0	0	0	0	0	0	0	0	0	0	0	0	0	0	0	0	0	0	0	0	0	0	0	0	0	0	0	0	0	0	0	Arthropoda; Maxillopoda; Sessilia; Verrucidae; Verruca; Verruca_stroemia	Maxillopoda
AZTI-39_492632	0	1.36	0	0	0	0	0	0	0	0	0	0	0	0	0	0	0	0	0	0	0	0	0	0	0	0	0	0	0	0	0	0	0	Arthropoda; Maxillopoda; Sessilia; Verrucidae; Verruca; Verruca_stroemia	Maxillopoda
AZTI-41_109231	0	0	0	2.17	4.05	11.26	0	0	0	5.63	17.81	0	0	0	2.35	0	0	0	2.58	7.12	11.85	0	4.08	9.79	5.42	0	6.87	6.46	3.71	0	7430.66	6140.51	3346.85	Arthropoda; Maxillopoda; Sessilia; Balanidae; Amphibalanus; Amphibalanus_improvisus	Maxillopoda
KUCORPI-KAR_498742	0	0	0	0	0	0	0	0	0	0	0	0	0	0	0	0	0	0	0	0	0	0	0	0	0	0	0	0	0	0	263.62	0	2.76	Arthropoda; Maxillopoda; Sessilia; Balanidae; Amphibalanus; Amphibalanus_improvisus	Maxillopoda
KUCORPI-KAR_500227	0	0	0	0	0	0	0	0	0	0	0	0	0	0	0	0	0	0	0	0	0	0	0	0	0	0	0	0	0	0	0.95	0	0	Arthropoda; Maxillopoda; Sessilia; Balanidae; Amphibalanus; Amphibalanus_improvisus	Maxillopoda
KUCORPI-KAR_501015	0	0	0	0	0	0	0	0	0	0	0	0	0	0	0	0	0	0	0	0	0	0	0	0	0	0	0	0	0	0	1.46	0	0	Arthropoda; Maxillopoda; Sessilia; Balanidae; Amphibalanus; Amphibalanus_improvisus	Maxillopoda
KUCORPI-PAL1_4727	0	0	0	0	0	0	0	0	0	0	0	0	0	0	0	0	0	0	0	0	0	0	0	0	0	0	0	0	0	0	0	1.71	0	Arthropoda; Maxillopoda; Sessilia; Balanidae; Amphibalanus; Amphibalanus_improvisus	Maxillopoda
KUCORPI-PAL2_261091	0	0	0	0	0	0	0	0	0	0	0	0	0	0	0	0	0	0	0	0	0	0	0	0	0	0	0	0	0	0	0	0	1.79	Arthropoda; Maxillopoda; Sessilia; Balanidae; Amphibalanus; Amphibalanus_improvisus	Maxillopoda
KUCORPI-KAR_510552	0	0	0	0	0	0	0	0	0	0	0	0	0	0	0	0	0	0	0	0	0	0	0	0	0	0	0	0	0	0	0.99	0	0	Arthropoda; Maxillopoda; Sessilia; Balanidae; Amphibalanus; Amphibalanus_eburneus	Maxillopoda
CNRS-S3_112585	0	0	0	0	0	0	0	0	0	0	0	0	0	0	7	0	0	0	0	0	0	0	0	0	0	0	0	0	0	0	0	0	0	Arthropoda; Maxillopoda; Kentrogonida; Sacculinidae; Sacculina; Sacculina_carcini	Maxillopoda
AZTI-43_424192	0	0	0	0	0	1.17	0	0	0	0	0	0	0	0	0	0	0	0	0	0	0	0	0	0	0	0	0	0	0	0	0	0	0	Arthropoda; Maxillopoda; Harpacticoida	Copepoda
AZTI-38_240177	1.87	0	0	0	0	0	0	0	0	0	0	0	0	0	0	0	0	0	0	0	0	0	0	0	0	0	0	0	0	0	0	0	0	Arthropoda; Maxillopoda; Calanoida; Paracalanidae; Paracalanus; Paracalanus_parvus	Copepoda
AZTI-39_483565	0	3.35	0	0	0	0	0	0	0	0	0	0	0	0	0	0	0	0	0	0	0	0	0	0	0	0	0	0	0	0	0	0	0	Arthropoda; Maxillopoda	Maxillopoda
AZTI-39_493913	0	1.39	0	0	0	0	0	0	0	0	0	0	0	0	0	0	0	0	0	0	0	0	0	0	0	0	0	0	0	0	0	0	0	Arthropoda; Maxillopoda	Maxillopoda
CNRS-A1_455798	0	0	0	0	0	0	2.24	0	0	0	0	0	0	0	0	0	0	0	0	0	0	0	0	0	0	0	0	0	0	0	0	0	0	Arthropoda; Maxillopoda	Maxillopoda
CNRS-S2_389884	0	0	0	0	0	0	0	0	0	0	0	0	0	4.09	0	0	0	0	0	0	0	0	0	0	0	0	0	0	0	0	0	0	0	Arthropoda; Maxillopoda	Maxillopoda
KAUST-C1_192548	0	0	0	0	0	0	0	0	0	0	0	0	0	0	0	0	0	0	0	0	0	0	0	0	0	0	0	1.24	0	0	0	0	0	Arthropoda; Malacostraca; Stomatopoda; Gonodactylidae; Gonodactylaceus; Gonodactylaceus_aloha	stomatopoda
KAUST-C1_189150	0	0	0	0	0	0	0	0	0	0	0	0	0	0	0	0	0	0	0	0	0	0	0	0	0	0	0	60.02	0	0	0	0	0	Arthropoda; Malacostraca; Stomatopoda; Gonodactylidae; Gonodactylaceus	stomatopoda
KUCORPI-KAR_498934	0	0	0	0	0	0	0	0	0	0	0	0	0	0	0	0	0	0	0	0	0	0	0	0	0	0	0	0	0	0	15.71	24.01	0	Arthropoda; Malacostraca; Isopoda; Janiridae; Jaera; Jaera_albifrons	isopoda
CNRS-A2_144897	0	0	0	0	0	0	0	30.78	84.09	0	0	0	0	0	0	0	0	0	0	0	0	0	0	0.93	0	0	0	0	0	0	0	0	0	Arthropoda; Malacostraca; Isopoda; Isopoda_X; Isopoda_XX; Isopoda_XXX	isopoda
CNRS-A3_475363	0	0	0	0	0	0	0	0	1.54	0	0	0	0	0	0	0	0	0	0	0	0	0	0	0	0	0	0	0	0	0	0	0	0	Arthropoda; Malacostraca; Isopoda; Isopoda_X; Isopoda_XX; Isopoda_XXX	isopoda
CNRS-S3_112499	0	0	0	0	0	0	0	0	0	0	0	0	0	0	2.4	0	0	0	0	0	0	0	0	0	0	0	0	0	0	0	0	0	0	Arthropoda; Malacostraca; Isopoda; Cirolanidae; Bathynomus; Bathynomus_giganteus	isopoda
CNRS-N3_213986	0	0	0	0	0	0	0	0	0	0	0	2.34	0	12.15	0	0	0	0	0	0	0	0	0	0	0	0	0	0	0	0	0	0	0	Arthropoda; Malacostraca; Isopoda; Anthuridae; Anthura; Anthura_sp	isopoda
AZTI-38_239241	5.03	0	0	0	0	0	0	0	0	0	3.93	6.82	2.18	0	0	0	0	0	0	0	0	7.08	0	1.82	0	0	4250.05	9.13	55.92	970.21	1.07	3.44	1.78	Arthropoda; Malacostraca; Decapoda; Xanthidae; Luniella; Luniella_spinipes	decapoda
CNRS-N3_215497	0	0	0	0	0	0	0	0	0	0	0	1.56	0	0	0	0	0	0	0	0	0	0	0	0	0	0	78.84	0	0	0	0	0	0	Arthropoda; Malacostraca; Decapoda; Xanthidae; Luniella; Luniella_spinipes	decapoda
CONISMA-7_229977	0	0	0	0	0	0	0	0	0	0	0	0	0	0	0	0	0	0	0	0	0	0.7	0	0	0	0	2.29	0	0	1.51	0	0	0	Arthropoda; Malacostraca; Decapoda; Xanthidae; Luniella; Luniella_spinipes	decapoda
KAUST-A1_78556	0	0	0	0	0	0	0	0	0	0	0	0	0	0	0	0	0	0	0	0	0	0	0	0	0	0	9.65	0	0	0	0	0	0	Arthropoda; Malacostraca; Decapoda; Xanthidae; Luniella; Luniella_spinipes	decapoda
KAUST-A1_79118	0	0	0	0	0	0	0	0	0	0	0	0	0	0	0	0	0	0	0	0	0	0	0	0	0	0	266.4	0	0	12.83	0	0	0	Arthropoda; Malacostraca; Decapoda; Xanthidae; Luniella; Luniella_spinipes	decapoda
KAUST-A1_79177	0	0	0	0	0	0	0	0	0	0	0	0	0	0	0	0	0	0	0	0	0	0	0	0	0	0	38.41	0	0	0	0	0	0	Arthropoda; Malacostraca; Decapoda; Xanthidae; Luniella; Luniella_spinipes	decapoda
KAUST-A1_79213	0	0	0	0	0	0	0	0	0	0	0	0	0	0	0	0	0	0	0	0	0	0	0	0	0	0	20.56	0	0	0	0	0	0	Arthropoda; Malacostraca; Decapoda; Xanthidae; Luniella; Luniella_spinipes	decapoda
KAUST-A1_79239	0	0	0	0	0	0	0	0	0	0	0	0	0	0	0	0	0	0	0	0	0	0	0	0	0	0	24.16	0	0	0	0	0	0	Arthropoda; Malacostraca; Decapoda; Xanthidae; Luniella; Luniella_spinipes	decapoda
KAUST-A1_79505	0	0	0	0	0	0	0	0	0	0	0	0	0	0	0	0	0	0	0	0	0	0	0	0	0	0	43.11	0	0	4.64	0	0	0	Arthropoda; Malacostraca; Decapoda; Xanthidae; Luniella; Luniella_spinipes	decapoda
KAUST-A1_79839	0	0	0	0	0	0	0	0	0	0	0	0	0	0	0	0	0	0	0	0	0	0	0	0	0	0	32.94	0	0	0	0	0	0	Arthropoda; Malacostraca; Decapoda; Xanthidae; Luniella; Luniella_spinipes	decapoda
KAUST-A1_80292	0	0	0	0	0	0	0	0	0	0	0	0	0	0	0	0	0	0	0	0	0	0	0	0	0	0	67.08	0	0	16.85	0	0	0	Arthropoda; Malacostraca; Decapoda; Xanthidae; Luniella; Luniella_spinipes	decapoda
KAUST-A1_80544	0	0	0	0	0	0	0	0	0	0	0	0	0	0	0	0	0	0	0	0	0	0	0	0	0	0	36.5	0	0	0	0	0	0	Arthropoda; Malacostraca; Decapoda; Xanthidae; Luniella; Luniella_spinipes	decapoda
KAUST-A1_80669	0	0	0	0	0	0	0	0	0	0	0	0	0	0	0	0	0	0	0	0	0	0	0	0	0	0	31.82	0	0	0	0	0	0	Arthropoda; Malacostraca; Decapoda; Xanthidae; Luniella; Luniella_spinipes	decapoda
KAUST-A1_82628	0	0	0	0	0	0	0	0	0	0	0	0	0	0	0	0	0	0	0	0	0	0	0	0	0	0	3.54	0	0	0	0	0	0	Arthropoda; Malacostraca; Decapoda; Xanthidae; Luniella; Luniella_spinipes	decapoda
KAUST-A1_82850	0	0	0	0	0	0	0	0	0	0	0	0	0	0	0	0	0	0	0	0	0	0	0	0	0	0	9.89	0	0	0	0	0	0	Arthropoda; Malacostraca; Decapoda; Xanthidae; Luniella; Luniella_spinipes	decapoda
KAUST-A1_83458	0	0	0	0	0	0	0	0	0	0	0	0	0	0	0	0	0	0	0	0	0	0	0	0	0	0	16.79	0	0	0	0	0	0	Arthropoda; Malacostraca; Decapoda; Xanthidae; Luniella; Luniella_spinipes	decapoda
KAUST-A1_83687	0	0	0	0	0	0	0	0	0	0	0	0	0	0	0	0	0	0	0	0	0	0	0	0	0	0	1.21	0	0	0	0	0	0	Arthropoda; Malacostraca; Decapoda; Xanthidae; Luniella; Luniella_spinipes	decapoda
KAUST-A1_84910	0	0	0	0	0	0	0	0	0	0	0	0	0	0	0	0	0	0	0	0	0	0	0	0	0	0	4.32	0	0	0	0	0	0	Arthropoda; Malacostraca; Decapoda; Xanthidae; Luniella; Luniella_spinipes	decapoda
KAUST-A1_84955	0	0	0	0	0	0	0	0	0	0	0	0	0	0	0	0	0	0	0	0	0	0	0	0	0	0	1.24	0	0	0	0	0	0	Arthropoda; Malacostraca; Decapoda; Xanthidae; Luniella; Luniella_spinipes	decapoda
KAUST-A1_85228	0	0	0	0	0	0	0	0	0	0	0	0	0	0	0	0	0	0	0	0	0	0	0	0	0	0	13.15	0	0	0	0	0	0	Arthropoda; Malacostraca; Decapoda; Xanthidae; Luniella; Luniella_spinipes	decapoda
KAUST-A1_85467	0	0	0	0	0	0	0	0	0	0	0	0	0	0	0	0	0	0	0	0	0	0	0	0	0	0	4.64	0	0	0	0	0	0	Arthropoda; Malacostraca; Decapoda; Xanthidae; Luniella; Luniella_spinipes	decapoda
KAUST-A1_86629	0	0	0	0	0	0	0	0	0	0	0	0	0	0	0	0	0	0	0	0	0	0	0	0	0	0	1.87	0	0	0	0	0	0	Arthropoda; Malacostraca; Decapoda; Xanthidae; Luniella; Luniella_spinipes	decapoda
KAUST-A1_87029	0	0	0	0	0	0	0	0	0	0	0	0	0	0	0	0	0	0	0	0	0	0	0	0	0	0	1.87	0	0	0	0	0	0	Arthropoda; Malacostraca; Decapoda; Xanthidae; Luniella; Luniella_spinipes	decapoda
KAUST-A1_88113	0	0	0	0	0	0	0	0	0	0	0	0	0	0	0	0	0	0	0	0	0	0	0	0	0	0	27.91	0	0	0.78	0	0	0	Arthropoda; Malacostraca; Decapoda; Xanthidae; Luniella; Luniella_spinipes	decapoda
KAUST-A1_88956	0	0	0	0	0	0	0	0	0	0	0	0	0	0	0	0	0	0	0	0	0	0	0	0	0	0	4.78	0	0	0	0	0	0	Arthropoda; Malacostraca; Decapoda; Xanthidae; Luniella; Luniella_spinipes	decapoda
KAUST-A1_89222	0	0	0	0	0	0	0	0	0	0	0	0	0	0	0	0	0	0	0	0	0	0	0	0	0	0	1.29	0	0	0	0	0	0	Arthropoda; Malacostraca; Decapoda; Xanthidae; Luniella; Luniella_spinipes	decapoda
KAUST-A1_89657	0	0	0	0	0	0	0	0	0	0	0	0	0	0	0	0	0	0	0	0	0	0	0	0	0	0	2.3	0	0	0	0	0	0	Arthropoda; Malacostraca; Decapoda; Xanthidae; Luniella; Luniella_spinipes	decapoda
KAUST-A1_89819	0	0	0	0	0	0	0	0	0	0	0	0	0	0	0	0	0	0	0	0	0	0	0	0	0	0	1.13	0	0	0	0	0	0	Arthropoda; Malacostraca; Decapoda; Xanthidae; Luniella; Luniella_spinipes	decapoda
KAUST-A1_90151	0	0	0	0	0	0	0	0	0	0	0	0	0	0	0	0	0	0	0	0	0	0	0	0	0	0	8.41	0	0	0	0	0	0	Arthropoda; Malacostraca; Decapoda; Xanthidae; Luniella; Luniella_spinipes	decapoda
KAUST-A1_92758	0	0	0	0	0	0	0	0	0	0	0	0	0	0	0	0	0	0	0	0	0	0	0	0	0	0	4.7	0	0	0	0	0	0	Arthropoda; Malacostraca; Decapoda; Xanthidae; Luniella; Luniella_spinipes	decapoda
KAUST-A1_92953	0	0	0	0	0	0	0	0	0	0	0	0	0	0	0	0	0	0	0	0	0	0	0	0	0	0	1.91	0	0	0	0	0	0	Arthropoda; Malacostraca; Decapoda; Xanthidae; Luniella; Luniella_spinipes	decapoda
KAUST-A1_93484	0	0	0	0	0	0	0	0	0	0	0	0	0	0	0	0	0	0	0	0	0	0	0	0	0	0	7.92	0	0	0	0	0	0	Arthropoda; Malacostraca; Decapoda; Xanthidae; Luniella; Luniella_spinipes	decapoda
KAUST-A1_95257	0	0	0	0	0	0	0	0	0	0	0	0	0	0	0	0	0	0	0	0	0	0	0	0	0	0	1.14	0	0	0	0	0	0	Arthropoda; Malacostraca; Decapoda; Xanthidae; Luniella; Luniella_spinipes	decapoda
KAUST-C3_441008	0	0	0	0	0	0	0	0	0	0	0	0	0	0	0	0	0	0	0	0	0	0	0	0	0	0	0	0	0	5.39	0	0	0	Arthropoda; Malacostraca; Decapoda; Xanthidae; Luniella; Luniella_spinipes	decapoda
KAUST-C3_445728	0	0	0	0	0	0	0	0	0	0	0	0	0	0	0	0	0	0	0	0	0	0	0	0	0	0	0	0	0	1.46	0	0	0	Arthropoda; Malacostraca; Decapoda; Xanthidae; Luniella; Luniella_spinipes	decapoda
KAUST-C2_392216	0	0	0	0	0	0	0	0	0	0	0	0	0	0	0	0	0	0	0	0	0	0	0	0	0	0	0	0	5.05	0	0	0	0	Arthropoda; Malacostraca; Decapoda; Tanaochelidae; Tanaocheles; Tanaocheles_stenochilus	decapoda
CNRS-A3_469684	0	0	0	0	0	0	0	0	0.67	0	0	0	0.67	0	0	0	0	0	0	0	0	0	0.68	0	0	0	1.97	85.24	4.18	586.46	0	0	0	Arthropoda; Malacostraca; Decapoda; Portunidae; Thalamitoides; Thalamitoides_X	decapoda
KAUST-A1_78447	0	0	0	0	0	0	0	0	0	0	0	0	0	0	0	0	0	0	0	0	0	0	0	0	0	0	112.68	0	0	2.92	0	0	0	Arthropoda; Malacostraca; Decapoda; Portunidae; Thalamitoides; Thalamitoides_X	decapoda
KAUST-A1_86187	0	0	0	0	0	0	0	0	0	0	0	0	0	0	0	0	0	0	0	0	0	0	0	0	0	0	1.2	0	0	0	0	0	0	Arthropoda; Malacostraca; Decapoda; Portunidae; Thalamitoides; Thalamitoides_X	decapoda
KAUST-A1_90266	0	0	0	0	0	0	0	0	0	0	0	0	0	0	0	0	0	0	0	0	0	0	0	0	0	0	1.18	0	0	0	0	0	0	Arthropoda; Malacostraca; Decapoda; Portunidae; Thalamitoides; Thalamitoides_X	decapoda
KAUST-A1_90569	0	0	0	0	0	0	0	0	0	0	0	0	0	0	0	0	0	0	0	0	0	0	0	0	0	0	1.76	0	0	0	0	0	0	Arthropoda; Malacostraca; Decapoda; Portunidae; Thalamitoides; Thalamitoides_X	decapoda
KAUST-A1_93155	0	0	0	0	0	0	0	0	0	0	0	0	0	0	0	0	0	0	0	0	0	0	0	0	0	0	1.24	0	0	0	0	0	0	Arthropoda; Malacostraca; Decapoda; Portunidae; Thalamitoides; Thalamitoides_X	decapoda
KAUST-C1_188498	0	0	0	0	0	0	0	0	0	0	0	0	0	0	0	0	0	0	0	0	0	0	0	0	0	0	0	4.47	0	15.17	0	0	0	Arthropoda; Malacostraca; Decapoda; Portunidae; Thalamitoides; Thalamitoides_X	decapoda
KAUST-C3_445683	0	0	0	0	0	0	0	0	0	0	0	0	0	0	0	0	0	0	0	0	0	0	0	0	0	0	0	0	0	2.41	0	0	0	Arthropoda; Malacostraca; Decapoda; Portunidae; Thalamitoides; Thalamitoides_X	decapoda
KAUST-C3_446136	0	0	0	0	0	0	0	0	0	0	0	0	0	0	0	0	0	0	0	0	0	0	0	0	0	0	0	0	0	4.57	0	0	0	Arthropoda; Malacostraca; Decapoda; Portunidae; Thalamitoides; Thalamitoides_X	decapoda
KAUST-C3_447014	0	0	0	0	0	0	0	0	0	0	0	0	0	0	0	0	0	0	0	0	0	0	0	0	0	0	0	0	0	1.46	0	0	0	Arthropoda; Malacostraca; Decapoda; Portunidae; Thalamitoides; Thalamitoides_X	decapoda
KAUST-C3_448682	0	0	0	0	0	0	0	0	0	0	0	0	0	0	0	0	0	0	0	0	0	0	0	0	0	0	0	0	0	2.17	0	0	0	Arthropoda; Malacostraca; Decapoda; Portunidae; Thalamitoides; Thalamitoides_X	decapoda
KAUST-C3_452482	0	0	0	0	0	0	0	0	0	0	0	0	0	0	0	0	0	0	0	0	0	0	0	0	0	0	0	0	0	2.98	0	0	0	Arthropoda; Malacostraca; Decapoda; Portunidae; Thalamitoides; Thalamitoides_X	decapoda
KAUST-C3_452863	0	0	0	0	0	0	0	0	0	0	0	0	0	0	0	0	0	0	0	0	0	0	0	0	0	0	0	0	0	1.41	0	0	0	Arthropoda; Malacostraca; Decapoda; Portunidae; Thalamitoides; Thalamitoides_X	decapoda
KAUST-C3_453132	0	0	0	0	0	0	0	0	0	0	0	0	0	0	0	0	0	0	0	0	0	0	0	0	0	0	0	0	0	1.53	0	0	0	Arthropoda; Malacostraca; Decapoda; Portunidae; Thalamitoides; Thalamitoides_X	decapoda
KAUST-C3_442267	0	0	0	0	0	0	0	0	0	0	0	0	0	0	0	0	0	0	0	0	0	0	0	0	0	0	0	0	0	12.26	0	0	0	Arthropoda; Malacostraca; Decapoda; Portunidae	decapoda
AZTI-39_488903	0	5.52	30.94	2.02	1.26	39.17	0	0	0	0	0	0	0	0	0	0	0	0	0	0	0	0	0	0	0	0	0	0	0	0	0	0	0	Arthropoda; Malacostraca; Decapoda; Porcellanidae; Pisidia; Pisidia_longicornis	decapoda
AZTI-40_69672	0	0	1.89	0	0	0	0	0	0	0	0	0	0	0	0	0	0	0	0	0	0	0	0	0	0	0	0	0	0	0	0	0	0	Arthropoda; Malacostraca; Decapoda; Porcellanidae; Pisidia; Pisidia_longicornis	decapoda
AZTI-40_73555	0	0	3.7	0	0	0	0	0	0	0	0	0	0	0	0	0	0	0	0	0	0	0	0	0	0	0	0	0	0	0	0	0	0	Arthropoda; Malacostraca; Decapoda; Porcellanidae; Pisidia; Pisidia_longicornis	decapoda
AZTI-40_78259	0	0	1.36	0	0	1.83	0	0	0	0	0	0	0	0	0	0	0	0	0	0	0	0	0	0	0	0	0	0	0	0	0	0	0	Arthropoda; Malacostraca; Decapoda; Porcellanidae; Pisidia; Pisidia_longicornis	decapoda
AZTI-38_239806	1.16	0	0	0	0	0	0	0	0	0	0	1868.03	0	0	1.64	0	0	0	0	0	0	0	0	0	0	0	0	0	0	0	0	0	0	Arthropoda; Malacostraca; Decapoda; Pilumnidae; Pilumnus; Pilumnus_villosissimus	decapoda
AZTI-39_488467	0	0.68	0	0.72	0	0	978.97	30.6	190.9	1.4	909.07	91.64	3432.26	2.64	995.99	0	4.33	0	0.72	0	0	2.72	0	1.88	0	0	1.21	1.15	0	0	0	0	2.75	Arthropoda; Malacostraca; Decapoda; Pilumnidae; Pilumnus; Pilumnus_villosissimus	decapoda
CNRS-A1_458077	0	0	0	0	0	0	8.83	0	3.48	0	0	415.33	2.28	0	3.85	0	0	0	0	0	0	0	0	0	0	0	1.7	0	0	0	0	0	0	Arthropoda; Malacostraca; Decapoda; Pilumnidae; Pilumnus; Pilumnus_villosissimus	decapoda
CNRS-A1_459345	0	0	0	0	0	0	1.43	0	0	0	0	0	0	0	0	0	0	0	0	0	0	0	0	0	0	0	0	0	0	0	0	0	0	Arthropoda; Malacostraca; Decapoda; Pilumnidae; Pilumnus; Pilumnus_villosissimus	decapoda
CNRS-A1_462672	0	0	0	0	0	0	2.99	0	0	0	0	0	0	0	0	0	0	0	0	0	0	0	0	0	0	0	0	0	0	0	0	0	0	Arthropoda; Malacostraca; Decapoda; Pilumnidae; Pilumnus; Pilumnus_villosissimus	decapoda
CNRS-A1_464552	0	0	0	0	0	0	2.23	0	0	0	0	0	0	0	0	0	0	0	0	0	0	0	0	0	0	0	0	0	0	0	0	0	0	Arthropoda; Malacostraca; Decapoda; Pilumnidae; Pilumnus; Pilumnus_villosissimus	decapoda
CNRS-A1_464712	0	0	0	0	0	0	2.18	0	0	0	0	0	0	0	0	0	0	0	0	0	0	0	0	0	0	0	0	0	0	0	0	0	0	Arthropoda; Malacostraca; Decapoda; Pilumnidae; Pilumnus; Pilumnus_villosissimus	decapoda
CNRS-A2_144746	0	0	0	0	0	0	0	474.09	0	0	0	0.76	2.95	0	1.55	0	0	0	0	0	0	0	0	0	0	0.75	0	0	1.76	0	0	0	0	Arthropoda; Malacostraca; Decapoda; Pilumnidae; Pilumnus; Pilumnus_villosissimus	decapoda
CNRS-A2_151464	0	0	0	0	0	0	0	6.01	0	0	0	0	0	0	0	0	0	0	0	0	0	0	0	0	0	0	0	0	0	0	0	0	0	Arthropoda; Malacostraca; Decapoda; Pilumnidae; Pilumnus; Pilumnus_villosissimus	decapoda
CNRS-A2_155542	0	0	0	0	0	0	0	1.49	0	0	0	0	0	0	0	0	0	0	0	0	0	0	0	0	0	0	0	0	0	0	0	0	0	Arthropoda; Malacostraca; Decapoda; Pilumnidae; Pilumnus; Pilumnus_villosissimus	decapoda
CNRS-N2_306269	0	0	0	0	0	0	0	0	0	0	2	0	0	0	0	0	0	0	0	0	0	0	0	0	0	0	0	0	0	0	0	0	0	Arthropoda; Malacostraca; Decapoda; Pilumnidae; Pilumnus; Pilumnus_villosissimus	decapoda
CNRS-N2_311073	0	0	0	0	0	0	0	0	0	0	1.99	0	0	0	0	0	0	0	0	0	0	0	0	0	0	0	0	0	0	0	0	0	0	Arthropoda; Malacostraca; Decapoda; Pilumnidae; Pilumnus; Pilumnus_villosissimus	decapoda
CNRS-N3_208597	0	0	0	0	0	0	0	0	0	0	0	1.47	0	0	0	0	0	0	0	0	0	0	0	0	0	0	0	0	0	0	0	0	0	Arthropoda; Malacostraca; Decapoda; Pilumnidae; Pilumnus; Pilumnus_villosissimus	decapoda
CNRS-N3_212186	0	0	0	0	0	0	0	0	0	0	0	9.77	1.51	0	0	0	0	0	0	0	0	0	0	0	0	0	0	0	0	0	0	0	0	Arthropoda; Malacostraca; Decapoda; Pilumnidae; Pilumnus; Pilumnus_villosissimus	decapoda
CNRS-N3_213281	0	0	0	0	0	0	0	0	0	0	0	2.29	0	0	0	0	0	0	0	0	0	0	0	0	0	0	0	0	0	0	0	0	0	Arthropoda; Malacostraca; Decapoda; Pilumnidae; Pilumnus; Pilumnus_villosissimus	decapoda
CNRS-N3_213668	0	0	0	0	0	0	0	0	0	0	0	1.45	0	0	0	0	0	0	0	0	0	0	0	0	0	0	0	0	0	0	0	0	0	Arthropoda; Malacostraca; Decapoda; Pilumnidae; Pilumnus; Pilumnus_villosissimus	decapoda
CNRS-N3_218859	0	0	0	0	0	0	0	0	0	0	0	1.46	0	0	0	0	0	0	0	0	0	0	0	0	0	0	0	0	0	0	0	0	0	Arthropoda; Malacostraca; Decapoda; Pilumnidae; Pilumnus; Pilumnus_villosissimus	decapoda
CNRS-N3_218936	0	0	0	0	0	0	0	0	0	0	0	3.03	0	0	0	0	0	0	0	0	0	0	0	0	0	0	0	0	0	0	0	0	0	Arthropoda; Malacostraca; Decapoda; Pilumnidae; Pilumnus; Pilumnus_villosissimus	decapoda
CNRS-N3_219111	0	0	0	0	0	0	0	0	0	0	0	7.31	2.21	0	0	0	0	0	0	0	0	0	0	0	0	0	0	0	0	0	0	0	0	Arthropoda; Malacostraca; Decapoda; Pilumnidae; Pilumnus; Pilumnus_villosissimus	decapoda
CNRS-S1_159527	0	0	0	0	0	0	0	0	0	0	0	0	11.45	0	0	0	0	0	0	0	0	0	0	0	0	0	0	0	0	0	0	0	0	Arthropoda; Malacostraca; Decapoda; Pilumnidae; Pilumnus; Pilumnus_villosissimus	decapoda
CNRS-S1_161447	0	0	0	0	0	0	0	0	0	0	0	0	1.56	0	0	0	0	0	0	0	0	0	0	0	0	0	0	0	0	0	0	0	0	Arthropoda; Malacostraca; Decapoda; Pilumnidae; Pilumnus; Pilumnus_villosissimus	decapoda
CNRS-S1_168228	0	0	0	0	0	0	0	0	0	0	0	0	5.96	0	0	0	0	0	0	0	0	0	0	0	0	0	0	0	0	0	0	0	0	Arthropoda; Malacostraca; Decapoda; Pilumnidae; Pilumnus; Pilumnus_villosissimus	decapoda
CNRS-S1_169341	0	0	0	0	0	0	0	0	0	0	0	0	1.46	0	0	0	0	0	0	0	0	0	0	0	0	0	0	0	0	0	0	0	0	Arthropoda; Malacostraca; Decapoda; Pilumnidae; Pilumnus; Pilumnus_villosissimus	decapoda
CNRS-S1_171728	0	0	0	0	0	0	0	0	0	0	0	0	2.99	0	0	0	0	0	0	0	0	0	0	0	0	0	0	0	0	0	0	0	0	Arthropoda; Malacostraca; Decapoda; Pilumnidae; Pilumnus; Pilumnus_villosissimus	decapoda
CNRS-S3_116575	0	0	0	0	0	0	0	0	0	0	0	0	0	0	1.54	0	0	0	0	0	0	0	0	0	0	0	0	0	0	0	0	0	0	Arthropoda; Malacostraca; Decapoda; Pilumnidae; Pilumnus; Pilumnus_villosissimus	decapoda
CNRS-S3_117170	0	0	0	0	0	0	0	0	0	0	0	0	0	0	2.31	0	0	0	0	0	0	0	0	0	0	0	0	0	0	0	0	0	0	Arthropoda; Malacostraca; Decapoda; Pilumnidae; Pilumnus; Pilumnus_villosissimus	decapoda
CNRS-S3_117618	0	0	0	0	0	0	0	0	0	0	0	0	0	0	3.92	0	0	0	0	0	0	0	0	0	0	0	0	0	0	0	0	0	0	Arthropoda; Malacostraca; Decapoda; Pilumnidae; Pilumnus; Pilumnus_villosissimus	decapoda
CNRS-S3_120211	0	0	0	0	0	0	0	0	0	0	0	0	0	0	2.32	0	0	0	0	0	0	0	0	0	0	0	0	0	0	0	0	0	0	Arthropoda; Malacostraca; Decapoda; Pilumnidae; Pilumnus; Pilumnus_villosissimus	decapoda
CONISMA-6_320319	0	0	0	0	0	0	0	0	0	0	0	0	0	0	0	0	0	0	0	0	6.18	0	0	0	0	0	0	0	0	0	0	0	0	Arthropoda; Malacostraca; Decapoda; Pilumnidae; Pilumnus; Pilumnus_sp	decapoda
AZTI-38_235616	151.41	1694.28	633.42	149.27	4300.43	4668.47	1.52	0	7.39	258.51	6.97	0	0	0	0	5.99	0	529	0	3.93	5.74	640.61	3.46	0	0	0	1.68	1.78	0	0	3.45	5.29	0	Arthropoda; Malacostraca; Decapoda; Pilumnidae; Pilumnus; Pilumnus_hirtellus	decapoda
AZTI-38_238505	0.57	21.63	14.91	0.78	93.62	76.4	0	0	0	0	0	2.43	0	0	0	0	0	8.33	0	1.29	0	4.72	0	0	0	0	0	0	0	0	0	0	0	Arthropoda; Malacostraca; Decapoda; Pilumnidae; Pilumnus; Pilumnus_hirtellus	decapoda
AZTI-38_240839	1.64	63.99	20.27	0.69	218.77	130.88	0	0	0	3.41	0	0	0	0	0	0	0	33.56	0	0	0	12.6	0	0	0	0	0	0	0	0	0	0	0	Arthropoda; Malacostraca; Decapoda; Pilumnidae; Pilumnus; Pilumnus_hirtellus	decapoda
AZTI-39_485527	0	1.4	0	0	0	0	0	0	0	0	0	0	0	0	0	0	0	0	0	0	0	0	0	0	0	0	0	0	0	0	0	0	0	Arthropoda; Malacostraca; Decapoda; Pilumnidae; Pilumnus; Pilumnus_hirtellus	decapoda
AZTI-39_486013	0	2.7	0	0	13.73	3.09	0	0	0	0	0	0	0	0	0	0	0	14.9	0	0	0	0	0	0	0	0	0	0	0	0	0	0	0	Arthropoda; Malacostraca; Decapoda; Pilumnidae; Pilumnus; Pilumnus_hirtellus	decapoda
AZTI-39_492099	0	1.94	0	0	20.75	26.46	0	0	0	0	0	0	0	0	0	0	0	0	0	0	0	0	0	0	0	0	0	0	0	0	0	0	0	Arthropoda; Malacostraca; Decapoda; Pilumnidae; Pilumnus; Pilumnus_hirtellus	decapoda
AZTI-39_493947	0	4.65	0	0	59.87	45.57	0	0	0	0	0	0	0	0	0	0	0	6.22	0	0	0	0	0	0	0	0	0	0	0	0	0	2.63	0	Arthropoda; Malacostraca; Decapoda; Pilumnidae; Pilumnus; Pilumnus_hirtellus	decapoda
AZTI-39_494468	0	6.18	1.2	0	71.2	54.25	0	0	0	0	0	0	0	0	0	0	0	3.38	0	0	0.68	0	0	0	0	0	0	0	0	0	0	0	0	Arthropoda; Malacostraca; Decapoda; Pilumnidae; Pilumnus; Pilumnus_hirtellus	decapoda
AZTI-39_495367	0	2.56	0	0	32.06	19.07	0	0	0	0	0	0	0	0	0	0	0	0	0	0	0	2.55	0	0	0	0	0	0	0	0	0	0	0	Arthropoda; Malacostraca; Decapoda; Pilumnidae; Pilumnus; Pilumnus_hirtellus	decapoda
AZTI-40_62936	0	0	3.32	0	1.81	0	0	0	0	1.36	0	0	0	0	0	242.07	4.29	173.21	24.94	1720.66	6.3	6.76	0	0	0	0	0	0	0	0	0	1.72	0	Arthropoda; Malacostraca; Decapoda; Pilumnidae; Pilumnus; Pilumnus_hirtellus	decapoda
AZTI-40_63183	0	0	6.48	0	18.35	1.86	0	0	0	0	0	0	0	0	0	0	0	0	0	0	0	0	0	0	0	0	0	0	0	0	0	0	0	Arthropoda; Malacostraca; Decapoda; Pilumnidae; Pilumnus; Pilumnus_hirtellus	decapoda
AZTI-42_275043	0	0	0	0	2.25	0	0	0	0	0	0	0	0	0	0	0	0	4.62	0	0	0	0	0	0	0	0	0	0	0	0	0	0	0	Arthropoda; Malacostraca; Decapoda; Pilumnidae; Pilumnus; Pilumnus_hirtellus	decapoda
AZTI-42_281881	0	0	0	0	1.13	0	0	0	0	0	0	0	0	0	0	0	0	0	0	0	0	0	0	0	0	0	0	0	0	0	0	0	0	Arthropoda; Malacostraca; Decapoda; Pilumnidae; Pilumnus; Pilumnus_hirtellus	decapoda
AZTI-43_419271	0	0	0	0	0	1.14	0	0	0	0	0	0	0	0	0	0	0	0	0	0	0	0	0	0	0	0	0	0	0	0	0	0	0	Arthropoda; Malacostraca; Decapoda; Pilumnidae; Pilumnus; Pilumnus_hirtellus	decapoda
CNRS-A1_460580	0	0	0	0	0	0	2.25	0	0	0	0	2.2	49.95	0	6.9	0	0	0	0	0	0	0	0	0	0	0	0	0	0	0	0	0	0	Arthropoda; Malacostraca; Decapoda; Pilumnidae; Pilumnus; Pilumnus_hirtellus	decapoda
CNRS-A2_146019	0	0	0	0	0	0	0	6.85	1.46	0	0	10.41	18.88	0	1.5	0	0	0	0	0	0	0	0	0	0	0	0	0	0	0	0	0	0	Arthropoda; Malacostraca; Decapoda; Pilumnidae; Pilumnus; Pilumnus_hirtellus	decapoda
CNRS-A2_147820	0	0	0	0	0	0	0	1.48	0	0	0	0	1.53	0	0	0	0	0	0	0	0	0	0	0	0	0	0	0	0	0	0	0	0	Arthropoda; Malacostraca; Decapoda; Pilumnidae; Pilumnus; Pilumnus_hirtellus	decapoda
CNRS-A2_153044	0	0	0	0	0	0	0	2.2	0	0	0.99	0	0	5.4	2.36	0	0	3766.8	1816.82	23.17	594.94	0	5.96	0	1.15	4.37	0	0	0	0	0	0	8.24	Arthropoda; Malacostraca; Decapoda; Pilumnidae; Pilumnus; Pilumnus_hirtellus	decapoda
CNRS-A2_155544	0	0	0	0	0	0	0	1.54	0	0	0	3.74	11.99	0	1.67	0	0	0	0	0	0	0	0	0	0	0	0	0	0	0	0	0	0	Arthropoda; Malacostraca; Decapoda; Pilumnidae; Pilumnus; Pilumnus_hirtellus	decapoda
CNRS-N3_210517	0	0	0	0	0	0	0	0	0	0	0	4.48	13.56	0	0	0	0	1.54	0	0	0	0	0	0	0	0	0	0	0	0	0	0	0	Arthropoda; Malacostraca; Decapoda; Pilumnidae; Pilumnus; Pilumnus_hirtellus	decapoda
CNRS-N3_211828	0	0	0	0	0	0	0	0	0	0	0	1.47	0	0	0	0	0	0	0	0	0	0	0	0	0	0	0	0	0	0	0	0	0	Arthropoda; Malacostraca; Decapoda; Pilumnidae; Pilumnus; Pilumnus_hirtellus	decapoda
CNRS-N3_216412	0	0	0	0	0	0	0	0	0	0	0	2.95	0	0	0	0	0	0	0	0	0	0	0	0	0	0	0	0	0	0	0	0	0	Arthropoda; Malacostraca; Decapoda; Pilumnidae; Pilumnus; Pilumnus_hirtellus	decapoda
CONISMA-1_362565	0	0	0	0	0	0	0	0	0	0	0	0	0	0	0	2.86	0	154.31	0	0	0	0	0	0	0	0.73	0	0	0	0	0	0	0	Arthropoda; Malacostraca; Decapoda; Pilumnidae; Pilumnus; Pilumnus_hirtellus	decapoda
CONISMA-1_363186	0	0	0	0	0	0	0	0	0	0	0	0	0	0	0	3.64	0	4.09	4.7	5.23	0	0	0	0	0	0	0	0	0	0	0	0	0	Arthropoda; Malacostraca; Decapoda; Pilumnidae; Pilumnus; Pilumnus_hirtellus	decapoda
CONISMA-1_363788	0	0	0	0	0	0	0	0	0	0	0	0	0	0	0	1.41	0	54.7	3.94	1.21	0	1.37	0	0	0	0	0	0	0	0	0	0	0	Arthropoda; Malacostraca; Decapoda; Pilumnidae; Pilumnus; Pilumnus_hirtellus	decapoda
CONISMA-1_370094	0	0	0	0	0	0	0	0	0	0	0	0	0	0	0	6.47	0	83.1	15.13	27.38	7.7	0	0	0	0	0	0	0	0	0	0	0	0	Arthropoda; Malacostraca; Decapoda; Pilumnidae; Pilumnus; Pilumnus_hirtellus	decapoda
CONISMA-1_370310	0	0	0	0	0	0	0	0	0	0	0	0	0	0	0	1.51	0	0	0	0	0	0	0	0	0	0	0	0	0	0	0	0	0	Arthropoda; Malacostraca; Decapoda; Pilumnidae; Pilumnus; Pilumnus_hirtellus	decapoda
CONISMA-1_372557	0	0	0	0	0	0	0	0	0	0	0	0	0	0	0	0.76	0	0	15.25	0	8.3	0	0	0	0	0	0	0	0	0	0	0	0	Arthropoda; Malacostraca; Decapoda; Pilumnidae; Pilumnus; Pilumnus_hirtellus	decapoda
CONISMA-3_327182	0	0	0	0	0	0	0	0	0	0	0	0	0	0	0	0	0	7.31	1.28	0	0	0	0	0	0	0	0	0	0	0	0	0	0	Arthropoda; Malacostraca; Decapoda; Pilumnidae; Pilumnus; Pilumnus_hirtellus	decapoda
CONISMA-3_329644	0	0	0	0	0	0	0	0	0	0	0	0	0	0	0	0	0	1.07	0	0	0	0	0	0	0	0	0	0	0	0	0	0	0	Arthropoda; Malacostraca; Decapoda; Pilumnidae; Pilumnus; Pilumnus_hirtellus	decapoda
CONISMA-3_329698	0	0	0	0	0	0	0	0	0	0	0	0	0	0	0	0	0	3.12	0	0	0	0	0	0	0	0	0	0	0	0	0	0	0	Arthropoda; Malacostraca; Decapoda; Pilumnidae; Pilumnus; Pilumnus_hirtellus	decapoda
CONISMA-3_331715	0	0	0	0	0	0	0	0	0	0	0	0	0	0	0	0	0	2.19	3.27	0	2.01	0	0	0	1.12	0	0	0	0	0	0	0	0	Arthropoda; Malacostraca; Decapoda; Pilumnidae; Pilumnus; Pilumnus_hirtellus	decapoda
CONISMA-3_334481	0	0	0	0	0	0	0	0	0	0	0	0	0	0	0	0	0	1.13	0	0	0	0	0	0	0	0	0	0	0	0	0	0	0	Arthropoda; Malacostraca; Decapoda; Pilumnidae; Pilumnus; Pilumnus_hirtellus	decapoda
CONISMA-3_341319	0	0	0	0	0	0	0	0	0	0	0	0	0	0	0	0	0	1.65	0	0	0	0	0	0	0	0	0	0	0	0	0	0	0	Arthropoda; Malacostraca; Decapoda; Pilumnidae; Pilumnus; Pilumnus_hirtellus	decapoda
CONISMA-3_343142	0	0	0	0	0	0	0	0	0	0	0	0	0	0	0	0	0	2.43	23.21	6.38	0	0	0	0	0	0	0	0	0	0	0	0	0	Arthropoda; Malacostraca; Decapoda; Pilumnidae; Pilumnus; Pilumnus_hirtellus	decapoda
CONISMA-3_343815	0	0	0	0	0	0	0	0	0	0	0	0	0	0	0	0	0	14.39	0	0	0	0	0	0	0	0	0	0	0	0	0	0	0	Arthropoda; Malacostraca; Decapoda; Pilumnidae; Pilumnus; Pilumnus_hirtellus	decapoda
CONISMA-5_45246	0	0	0	0	0	0	0	0	0	0	0	0	0	0	0	0	0	0	0	1.23	0	0	0	0	0	0	0	0	0	0	0	0	0	Arthropoda; Malacostraca; Decapoda; Pilumnidae; Pilumnus; Pilumnus_hirtellus	decapoda
CONISMA-6_311470	0	0	0	0	0	0	0	0	0	0	0	0	0	0	0	0	0	0	0	0	77.74	0	0	0	0	0	0	0	0	0	0	0	0	Arthropoda; Malacostraca; Decapoda; Pilumnidae; Pilumnus; Pilumnus_hirtellus	decapoda
CONISMA-6_318468	0	0	0	0	0	0	0	0	0	0	0	0	0	0	0	0	0	0	0	0	3.65	0	0	0	0	0	0	0	0	0	0	0	0	Arthropoda; Malacostraca; Decapoda; Pilumnidae; Pilumnus; Pilumnus_hirtellus	decapoda
CNRS-A3_477459	0	0	0	0	0	0	0	0	0.73	0	1.98	0	1.57	0.72	0	22.05	0	399.53	172.22	103	0	0.79	50.06	347.63	45.15	11.45	0	0	0	0	0	1.7	0	Arthropoda; Malacostraca; Decapoda; Pilumnidae; Pilumnus; Pilumnus_aestuarii	decapoda
CONISMA-1_364133	0	0	0	0	0	0	0	0	0	0	0	0	0	0	0	2.78	0	144.99	4.65	0	0	0	0	0	0	0	0	0	0	0	0	0	0	Arthropoda; Malacostraca; Decapoda; Pilumnidae; Pilumnus; Pilumnus_aestuarii	decapoda
IOBAS-ALA_437826	0	0	0	0	0	0	0	0	0	0	0	0	0	0	0	0	0	0	0	0	0	0	2.8	0	0	0	0	0	0	0	0	0	0	Arthropoda; Malacostraca; Decapoda; Pilumnidae; Pilumnus; Pilumnus_aestuarii	decapoda
AZTI-43_420667	0	0	0	0	0	0.48	0	0	0	0	2.98	0	0	0	0	0	0	0.57	2.13	0	908.5	0	0	0	0	1.46	0	0	0	0	0	0	0	Arthropoda; Malacostraca; Decapoda; Pilumnidae; Pilumnus	decapoda
CNRS-A2_146855	0	0	0	0	0	0	0	26.71	0	0	0	13.52	6.15	0	2.37	0	0	0	0	0	0	0	0	0	0	0	0	0	0	0	0	0	0	Arthropoda; Malacostraca; Decapoda; Pilumnidae; Pilumnus	decapoda
CNRS-S1_166152	0	0	0	0	0	0	0	0	0	0	0	0	2.25	0	0	0	0	0	0	0	0	0	0	0	0	0	0	0	0	0	0	0	0	Arthropoda; Malacostraca; Decapoda; Pilumnidae; Pilumnus	decapoda
CNRS-S3_113376	0	0	0	0	0	0	0	0	0	0	0	0	0	0	1.42	0	0	0	0	0	0	0	0	0	0	0	0	0	0	0	0	0	0	Arthropoda; Malacostraca; Decapoda; Pilumnidae; Pilumnus	decapoda
CNRS-S3_114038	0	0	0	0	0	0	0	0	0	0	0	0	0	0	9.28	0	0	0	0	0	0	0	0	0	0	0	0	0	0	0	0	0	0	Arthropoda; Malacostraca; Decapoda; Pilumnidae; Pilumnus	decapoda
CONISMA-6_317841	0	0	0	0	0	0	0	0	0	0	0	0	0	0	0	0	0	0	0	0	4.15	0	0	0	0	0	0	0	0	0	0	0	0	Arthropoda; Malacostraca; Decapoda; Pilumnidae; Pilumnus	decapoda
IOBAS-CHEA_137403	0	0	0	0	0	0	0	0	0	0	0	0	0	0	0	0	0	0	0	0	0	0	0	0.88	0	0	0	0	0	0	0	0	0	Arthropoda; Malacostraca; Decapoda; Panopeidae; Eurypanopeus; Eurypanopeus_depressus	decapoda
AZTI-38_245927	0.62	0	0	0	4.71	11.55	0	0	0	0	0	0	0	0	0	0	0	0	0	0	0	0	0	0	0	0	0	0	0	0	0	0	0	Arthropoda; Malacostraca; Decapoda; Hippolytidae; Eualus; Eualus_cranchii	decapoda
AZTI-42_266977	0	0	0	0	11.68	169.34	0	0	0.75	0	0	0	0	0	0	0	0	0	0	0	0	0	0	0	0	0	0	0	0	0	0	0	0	Arthropoda; Malacostraca; Decapoda; Hippolytidae; Eualus; Eualus_cranchii	decapoda
AZTI-42_267830	0	0	0	0	1.55	0	0	0	0	0	0	0	0	0	0	0	0	0	0	0	0	0	0	0	0	0	0	0	0	0	0	0	0	Arthropoda; Malacostraca; Decapoda; Hippolytidae; Eualus; Eualus_cranchii	decapoda
AZTI-42_269840	0	0	0	0	6.68	22.6	0	0	0	0	0	0	0	0	0	0	0	0	0	0	0	0	0	0	0	0	0	0	0	0	0	0	0	Arthropoda; Malacostraca; Decapoda; Hippolytidae; Eualus; Eualus_cranchii	decapoda
AZTI-42_270623	0	0	0	0	1.36	0	0	0	0	0	0	0	0	0	0	0	0	0	0	0	0	0	0	0	0	0	0	0	0	0	0	0	0	Arthropoda; Malacostraca; Decapoda; Hippolytidae; Eualus; Eualus_cranchii	decapoda
AZTI-42_275882	0	0	0	0	7.9	3	0	0	0	0	0	0	0	0	0	0	0	0	0	0	0	0	0	0	0	0	0	0	0	0	0	0	0	Arthropoda; Malacostraca; Decapoda; Hippolytidae; Eualus; Eualus_cranchii	decapoda
AZTI-43_409481	0	0	0	0	0	4.45	0	0	0	0	0	0	0	0	0	0	0	0	0	0	0	0	0	0	0	0	0	0	0	0	0	0	0	Arthropoda; Malacostraca; Decapoda; Hippolytidae; Eualus; Eualus_cranchii	decapoda
AZTI-43_409847	0	0	0	0	0	1.22	0	0	0	0	0	0	0	0	0	0	0	0	0	0	0	0	0	0	0	0	0	0	0	0	0	0	0	Arthropoda; Malacostraca; Decapoda; Hippolytidae; Eualus; Eualus_cranchii	decapoda
AZTI-43_412663	0	0	0	0	0	1.14	0	0	0	0	0	0	0	0	0	0	0	0	0	0	0	0	0	0	0	0	0	0	0	0	0	0	0	Arthropoda; Malacostraca; Decapoda; Hippolytidae; Eualus; Eualus_cranchii	decapoda
AZTI-43_413642	0	0	0	0	0	3.79	0	0	0	0	0	0	0	0	0	0	0	0	0	0	0	0	0	0	0	0	0	0	0	0	0	0	0	Arthropoda; Malacostraca; Decapoda; Hippolytidae; Eualus; Eualus_cranchii	decapoda
AZTI-43_415631	0	0	0	0	0	10.84	0	0	0	0	0	0	0	0	0	0	0	0	0	0	0	0	0	0	0	0	0	0	0	0	0	0	0	Arthropoda; Malacostraca; Decapoda; Hippolytidae; Eualus; Eualus_cranchii	decapoda
AZTI-43_416372	0	0	0	0	0	1.21	0	0	0	0	0	0	0	0	0	0	0	0	0	0	0	0	0	0	0	0	0	0	0	0	0	0	0	Arthropoda; Malacostraca; Decapoda; Hippolytidae; Eualus; Eualus_cranchii	decapoda
AZTI-43_420946	0	0	0	0	0	2.9	0	0	0	0	0	0	0	0	0	0	0	0	0	0	0	0	0	0	0	0	0	0	0	0	0	0	0	Arthropoda; Malacostraca; Decapoda; Hippolytidae; Eualus; Eualus_cranchii	decapoda
AZTI-43_421552	0	0	0	0	0	1.2	0	0	0	0	0	0	0	0	0	0	0	0	0	0	0	0	0	0	0	0	0	0	0	0	0	0	0	Arthropoda; Malacostraca; Decapoda; Hippolytidae; Eualus; Eualus_cranchii	decapoda
AZTI-43_423592	0	0	0	0	0	2.46	0	0	0	0	0	0	0	0	0	0	0	0	0	0	0	0	0	0	0	0	0	0	0	0	0	0	0	Arthropoda; Malacostraca; Decapoda; Hippolytidae; Eualus; Eualus_cranchii	decapoda
KAUST-A1_78735	0	0	0	0	0	0	0	0	0	0	0	0	0	0	0	0	0	0	0	0	0	0	0	0	0	0	43.92	0	0	0	0	0	0	Arthropoda; Malacostraca; Decapoda; Galatheidae; Galatheidae_X; Galatheidae_XX	decapoda
KAUST-C1_196538	0	0	0	0	0	0	0	0	0	0	0	0	0	0	0	0	0	0	0	0	0	0	0	0	0	0	0	1.08	0	0	0	0	0	Arthropoda; Malacostraca; Decapoda; Galatheidae; Galathea; Galathea_mauritiana	decapoda
AZTI-39_483043	0	238.13	0	0	0	0	0	0	0	0	0	0	0	0	0	1.39	0	0	0	0	0	0	0	0	0	0	0	0	0	0	0	0	0	Arthropoda; Malacostraca; Decapoda; Epialtidae; Pisa; Pisa_armata	decapoda
AZTI-39_483720	0	8.22	0	0	0	0	0	0	0	0	0	0	0	0	0	0	0	0	0	0	0	0	0	0	0	0	0	0	0	0	0	0	0	Arthropoda; Malacostraca; Decapoda; Epialtidae; Pisa; Pisa_armata	decapoda
AZTI-39_486094	0	1.25	0	0	0	0	0	0	0	0	0	0	0	0	0	0	0	0	0	0	0	0	0	0	0	0	0	0	0	0	0	0	0	Arthropoda; Malacostraca; Decapoda; Epialtidae; Pisa; Pisa_armata	decapoda
AZTI-39_493435	0	5.68	0	0	0	0	0	0	0	0	0	0	0	0	0	0	0	0	0	0	0	0	0	0	0	0	0	0	0	0	0	0	0	Arthropoda; Malacostraca; Decapoda; Epialtidae; Pisa; Pisa_armata	decapoda
AZTI-39_494140	0	3.45	0	0	0	0	0	0	0	0	0	0	0	0	0	0	0	0	0	0	0	0	0	0	0	0	0	0	0	0	0	0	0	Arthropoda; Malacostraca; Decapoda; Epialtidae; Pisa; Pisa_armata	decapoda
AZTI-39_496480	0	3.86	0	0	0	0	0	0	0	0	0	0	0	0	0	0	0	0	0	0	0	0	0	0	0	0	0	0	0	0	0	0	0	Arthropoda; Malacostraca; Decapoda; Epialtidae; Pisa; Pisa_armata	decapoda
CNRS-N2_303585	0	0	0	0	0	0	0	0	0	0	2.98	0.78	0	1.4	1622.82	0	0	0	2.03	0	0	0	0	0	0	0	0	0	0	0	0	0	1.78	Arthropoda; Malacostraca; Decapoda; Epialtidae; Pisa; Pisa_armata	decapoda
CNRS-S1_160987	0	0	0	0	0	0	0	0	0	0	0	0	3.79	84.86	0	0	0	0	0	0	0	0	0	0	0	0	0	0	0	0	0	0	0	Arthropoda; Malacostraca; Decapoda; Epialtidae; Pisa; Pisa_armata	decapoda
CNRS-S2_383580	0	0	0	0	0	0	0	0	0	0	0	0	0	2.11	8.42	0	0	0	0	0	0	0	0	0	0	0	0	0	0	0	0	0	0	Arthropoda; Malacostraca; Decapoda; Epialtidae; Pisa; Pisa_armata	decapoda
CNRS-S2_383618	0	0	0	0	0	0	0	0	0	0	0	0	0	1.44	0	0	0	0	0	0	0	0	0	0	0	0	0	0	0	0	0	0	0	Arthropoda; Malacostraca; Decapoda; Epialtidae; Pisa; Pisa_armata	decapoda
CNRS-S2_388764	0	0	0	0	0	0	0	0	0	0	0	0	0	2.17	0	0	0	0	0	0	0	0	0	0	0	0	0	0	0	0	0	0	0	Arthropoda; Malacostraca; Decapoda; Epialtidae; Pisa; Pisa_armata	decapoda
CNRS-S3_110218	0	0	0	0	0	0	0	0	0	0	0	0	0	0	77.01	0	0	0	0	0	0	0	0	0	0	0	0	0	0	0	0	0	0	Arthropoda; Malacostraca; Decapoda; Epialtidae; Pisa; Pisa_armata	decapoda
CNRS-S3_110313	0	0	0	0	0	0	0	0	0	0	0	0	0	0	37.82	0	0	0	0	0	0	0	0	0	0	0	0	0	0	0	0	0	0	Arthropoda; Malacostraca; Decapoda; Epialtidae; Pisa; Pisa_armata	decapoda
CNRS-S3_112397	0	0	0	0	0	0	0	0	0	0	0	0	0	0	1.51	0	0	0	0	0	0	0	0	0	0	0	0	0	0	0	0	0	0	Arthropoda; Malacostraca; Decapoda; Epialtidae; Pisa; Pisa_armata	decapoda
CNRS-S3_113059	0	0	0	0	0	0	0	0	0	0	0	0	0	0	2.41	0	0	0	0	0	0	0	0	0	0	0	0	0	0	0	0	0	0	Arthropoda; Malacostraca; Decapoda; Epialtidae; Pisa; Pisa_armata	decapoda
CNRS-S3_113721	0	0	0	0	0	0	0	0	0	0	0	0	0	0	1.54	0	0	0	0	0	0	0	0	0	0	0	0	0	0	0	0	0	0	Arthropoda; Malacostraca; Decapoda; Epialtidae; Pisa; Pisa_armata	decapoda
CNRS-S3_116605	0	0	0	0	0	0	0	0	0	0	0	0	0	0	6.11	0	0	0	0	0	0	0	0	0	0	0	0	0	0	0	0	0	0	Arthropoda; Malacostraca; Decapoda; Epialtidae; Pisa; Pisa_armata	decapoda
CNRS-S3_118816	0	0	0	0	0	0	0	0	0	0	0	0	0	0	2.35	0	0	0	0	0	0	0	0	0	0	0	0	0	0	0	0	0	0	Arthropoda; Malacostraca; Decapoda; Epialtidae; Pisa; Pisa_armata	decapoda
CNRS-S3_123238	0	0	0	0	0	0	0	0	0	0	0	0	0	0	1.59	0	0	0	0	0	0	0	0	0	0	0	0	0	0	0	0	0	0	Arthropoda; Malacostraca; Decapoda; Epialtidae; Pisa; Pisa_armata	decapoda
CNRS-S3_123651	0	0	0	0	0	0	0	0	0	0	0	0	0	0	1.55	0	0	0	0	0	0	0	0	0	0	0	0	0	0	0	0	0	0	Arthropoda; Malacostraca; Decapoda; Epialtidae; Pisa; Pisa_armata	decapoda
AZTI-40_67985	0	0	1.35	0	0	0	0	14.26	71.1	0	0	43.26	0	1.23	0	0	0	0	0	0	0	0	0	0	0	0	0	0	0	0	0	0	0	Arthropoda; Malacostraca; Decapoda; Diogenidae; Calcinus; Calcinus_tubularis	decapoda
CNRS-A2_146836	0	0	0	0	0	0	0	10.59	0	0	0	6.07	0	0	0	0	0	0	0	0	0	0	0	0	0	0	0	0	0	0	0	0	0	Arthropoda; Malacostraca; Decapoda; Diogenidae; Calcinus; Calcinus_tubularis	decapoda
CNRS-A3_476814	0	0	0	0	0	0	0	0	5.87	0	0	1.53	0	0	0	0	0	0	0	0	0	0	0	0	0	0	0	0	0	0	0	0	0	Arthropoda; Malacostraca; Decapoda; Diogenidae; Calcinus; Calcinus_tubularis	decapoda
AZTI-38_236062	2.99	2.78	710.8	44.04	5.26	317.03	69.03	102.24	1190.96	0	185.12	4.43	81.76	0.57	220.28	3790.79	3.68	76.94	1008.48	822.27	54.1	65.12	1.31	0.49	0.53	8.08	0	0	0	2.36	0	0	0	Arthropoda; Malacostraca; Decapoda; Decapoda_X; Decapoda_XX; Decapoda_XXX	decapoda
AZTI-40_61311	0	0	95.87	0	0	4.87	1.38	76.69	36.53	22.55	1086.37	47.17	0	96.38	36.29	0	81.72	0	29.32	0	0.65	0	2.67	14.93	4.39	0	0	0	0	0	0	0	0	Arthropoda; Malacostraca; Decapoda; Decapoda_X; Decapoda_XX; Decapoda_XXX	decapoda
AZTI-40_64245	0	0	3.29	0	0	1.83	0	0	0	0	0	0	0	0	0	0	0	0	0	0	0	0	0	0	0	0	0	0	0	0	0	0	0	Arthropoda; Malacostraca; Decapoda; Decapoda_X; Decapoda_XX; Decapoda_XXX	decapoda
AZTI-40_65155	0	0	9.11	0	0	0	0	0	0	0	0	0	0	0	0	0	0	0	0	0	0	0	0	0	0	0	0	0	0	0	0	0	0	Arthropoda; Malacostraca; Decapoda; Decapoda_X; Decapoda_XX; Decapoda_XXX	decapoda
AZTI-40_68074	0	0	5.95	0	0	0	0	0	3.65	0	0	0	0	0	0	1.5	0	0	0	0	0	0	0	0	0	0	0	0	0	0	0	0	0	Arthropoda; Malacostraca; Decapoda; Decapoda_X; Decapoda_XX; Decapoda_XXX	decapoda
AZTI-40_70610	0	0	5.84	0	0	8.44	0	0	2.29	0	0	0	0	0	0	0.7	0	2.11	6.75	6.37	0	1.32	0	0	0	0	0	0	0	0	0	0	0	Arthropoda; Malacostraca; Decapoda; Decapoda_X; Decapoda_XX; Decapoda_XXX	decapoda
AZTI-40_74272	0	0	1.33	0	0	6.42	0	0	0	0	0	0	0	0	0	0.73	0	0	4.86	1.36	0	0	0	0	0	0	0	0	0	0	0	0	0	Arthropoda; Malacostraca; Decapoda; Decapoda_X; Decapoda_XX; Decapoda_XXX	decapoda
AZTI-40_78074	0	0	1.27	0	0	2.4	0	0	5.11	0	0	0	0	0	0	0	0	0	1.32	8.84	0	0	0	0	0	0	0	0	0	0	0	0	0	Arthropoda; Malacostraca; Decapoda; Decapoda_X; Decapoda_XX; Decapoda_XXX	decapoda
AZTI-40_78284	0	0	2.59	0	0	0	0	0	0	0	0	0	0	0	0	0	0	0	0	1.3	0	0	0	0	0	0	0	0	0	0	0	0	0	Arthropoda; Malacostraca; Decapoda; Decapoda_X; Decapoda_XX; Decapoda_XXX	decapoda
AZTI-41_96737	0	0	0	9.88	0	13.45	0	0	0	0	0	0	0	0	0	0	0	0	0	0	0	0	0	0	0	0	0	0	0	0	0	0	0	Arthropoda; Malacostraca; Decapoda; Decapoda_X; Decapoda_XX; Decapoda_XXX	decapoda
AZTI-42_273581	0	0	0	0	1.16	0	0	0.78	79.88	667.49	21.81	19.43	11.68	135.56	4.65	0	0	0	0	0	0	0	0	0	0	0	1.17	0	0	0	0	2.66	0	Arthropoda; Malacostraca; Decapoda; Decapoda_X; Decapoda_XX; Decapoda_XXX	decapoda
AZTI-42_283231	0	0	0	0	1.18	1.9	0	0	0	0	0	0	0	0	0	0	0	0	0	0	0	0	0	0	0	0	0	0	0	0	0	0	0	Arthropoda; Malacostraca; Decapoda; Decapoda_X; Decapoda_XX; Decapoda_XXX	decapoda
AZTI-43_409067	0	0	0	0	0	2.49	0	0	0	0	0	0	0	0	0	0	0	0	0	0	0	0	0	0	0	0	0	0	0	0	0	0	0	Arthropoda; Malacostraca; Decapoda; Decapoda_X; Decapoda_XX; Decapoda_XXX	decapoda
AZTI-43_415411	0	0	0	0	0	1.12	0	0	0	0	0	0	0	0	0	0	0	0	0	0	0	0	0	0	0	0	0	0	0	0	0	0	0	Arthropoda; Malacostraca; Decapoda; Decapoda_X; Decapoda_XX; Decapoda_XXX	decapoda
AZTI-43_417116	0	0	0	0	0	3.76	0.72	0.78	0	1.54	3129.88	2.24	34.15	232.28	0	0	0.73	0	0	0	4.34	0	0	0	0	0	0	0	0	0	0	0	0	Arthropoda; Malacostraca; Decapoda; Decapoda_X; Decapoda_XX; Decapoda_XXX	decapoda
AZTI-43_417858	0	0	0	0	0	1.73	0	0	0	0	0	0	0	0	0	0	0	0	0	0	0	0	0	0	0	0	0	0	0	0	0	0	0	Arthropoda; Malacostraca; Decapoda; Decapoda_X; Decapoda_XX; Decapoda_XXX	decapoda
AZTI-43_418427	0	0	0	0	0	4.2	0	0	0	0	0	0	0	0	0	3.53	0	0	2.2	12.93	0	0	0	0	0	0	0	0	0	0	0	0	0	Arthropoda; Malacostraca; Decapoda; Decapoda_X; Decapoda_XX; Decapoda_XXX	decapoda
AZTI-43_419433	0	0	0	0	0	2.44	0	0	0	0	0	0	0	0	0	0	0	0	0	0	0	0	0	0	0	0	0	0	0	0	0	0	0	Arthropoda; Malacostraca; Decapoda; Decapoda_X; Decapoda_XX; Decapoda_XXX	decapoda
AZTI-43_421292	0	0	0	0	0	1.92	0	0	0	0	0	0	0	0	1.61	0	0	0	0	0	0	0	0	0	0	0	0	0	0	0	0	0	0	Arthropoda; Malacostraca; Decapoda; Decapoda_X; Decapoda_XX; Decapoda_XXX	decapoda
AZTI-43_422742	0	0	0	0	0	1.87	0	0	9.6	0	0	0	0	0	0	5.11	0	0	0	6.13	0	0	0	0	0	0	0	0	0	0	0	0	0	Arthropoda; Malacostraca; Decapoda; Decapoda_X; Decapoda_XX; Decapoda_XXX	decapoda
AZTI-43_424753	0	0	0	0	0	1.8	0	0	0	0	0	0	0	0	0	0	0	0	0	0	1.43	0	0	0	0	0	0	0	0	0	0	0	0	Arthropoda; Malacostraca; Decapoda; Decapoda_X; Decapoda_XX; Decapoda_XXX	decapoda
CNRS-A1_466024	0	0	0	0	0	0	3.06	0	0	0	5.96	10.54	2.23	0	6.21	0	0	0	0	0	0	0	0	0	0	0	0	0	0	0	0	0	0	Arthropoda; Malacostraca; Decapoda; Decapoda_X; Decapoda_XX; Decapoda_XXX	decapoda
CNRS-A2_145078	0	0	0	0	0	0	0	1.5	0	0	0	0	0	0	0	0	0	0	0	0	0	0	0	0	0	0	0	0	0	0	0	0	0	Arthropoda; Malacostraca; Decapoda; Decapoda_X; Decapoda_XX; Decapoda_XXX	decapoda
CNRS-A3_468413	0	0	0	0	0	0	0	0	1.46	0	0	0	0	0	0	0	0	0	0	0	0	0	0	0	0	0	0	0	0	0	0	0	0	Arthropoda; Malacostraca; Decapoda; Decapoda_X; Decapoda_XX; Decapoda_XXX	decapoda
CNRS-A3_468884	0	0	0	0	0	0	0	0	1.59	0	0.99	0	1.5	0	1.63	0	0	0	0	0	0	0	0	0	0	0	0	0	0	0	0	0	0	Arthropoda; Malacostraca; Decapoda; Decapoda_X; Decapoda_XX; Decapoda_XXX	decapoda
CNRS-A3_469561	0	0	0	0	0	0	0	0	9.62	0	0.99	0	0.72	22.79	0	0	0	0	0	0	0	0	0	0	0	0	0	0	0	0	0	0	0	Arthropoda; Malacostraca; Decapoda; Decapoda_X; Decapoda_XX; Decapoda_XXX	decapoda
CNRS-A3_472282	0	0	0	0	0	0	0	0	5.3	0	0	0	0	0	0	0	0	0	0	0	0	0	0	0	0	0	0	0	0	0	0	0	0	Arthropoda; Malacostraca; Decapoda; Decapoda_X; Decapoda_XX; Decapoda_XXX	decapoda
CNRS-A3_472511	0	0	0	0	0	0	0	0	2.2	0	0	0	0	0	22.77	0	0	0	0	0	0	0	0	0	0	0	0	0	0	0	0	0	0	Arthropoda; Malacostraca; Decapoda; Decapoda_X; Decapoda_XX; Decapoda_XXX	decapoda
CNRS-A3_473534	0	0	0	0	0	0	0	0	8.02	0	0	0	0	0	0	0	0	0	0	0	0	0	0	0	0	0	0	0	0	0	0	0	0	Arthropoda; Malacostraca; Decapoda; Decapoda_X; Decapoda_XX; Decapoda_XXX	decapoda
CNRS-A3_476117	0	0	0	0	0	0	0	0	15.88	2.14	0	0	0	0	0	0	0	0	0	0	0	0	0	0	0	0	0	0	0	0	0	0	0	Arthropoda; Malacostraca; Decapoda; Decapoda_X; Decapoda_XX; Decapoda_XXX	decapoda
CNRS-A3_476437	0	0	0	0	0	0	0	0	8.27	0	1.98	0	0	0	0	23.72	0	0	0	0	0	0	0	0	0	0	0	0	0	0	0	0	0	Arthropoda; Malacostraca; Decapoda; Decapoda_X; Decapoda_XX; Decapoda_XXX	decapoda
CNRS-A3_478053	0	0	0	0	0	0	0	0	2.94	0	0	0	0	0	0	0	0	0	1.3	0	0	0	0	0	0	0	0	0	0	0	0	0	0	Arthropoda; Malacostraca; Decapoda; Decapoda_X; Decapoda_XX; Decapoda_XXX	decapoda
CNRS-A3_479089	0	0	0	0	0	0	0	0	2.98	7.73	0	4.46	0	9.45	6.94	0	0	0	0	0	0	0	0	0	0	0	0	0	0	0	0	0	0	Arthropoda; Malacostraca; Decapoda; Decapoda_X; Decapoda_XX; Decapoda_XXX	decapoda
CNRS-A3_482037	0	0	0	0	0	0	0	0	11.8	0	0	0	0	0	0	0	0	0	0	0	0	0	0	0	0	0	0	0	0	0	0	0	0	Arthropoda; Malacostraca; Decapoda; Decapoda_X; Decapoda_XX; Decapoda_XXX	decapoda
CNRS-N1_51544	0	0	0	0	0	0	0	0	0	4.18	0	0	0	0	0	0	0	0	0	0	0	0	0	0	0	0	0	0	0	0	0	0	0	Arthropoda; Malacostraca; Decapoda; Decapoda_X; Decapoda_XX; Decapoda_XXX	decapoda
CNRS-N1_55811	0	0	0	0	0	0	0	0	0	1.4	0	0	0	0	0	0	0	0	0	0	0	0	0	0	0	0	0	0	0	0	0	0	0	Arthropoda; Malacostraca; Decapoda; Decapoda_X; Decapoda_XX; Decapoda_XXX	decapoda
CNRS-N2_299324	0	0	0	0	0	0	0	0	0	0	84.2	0	0	0	0	0	0	0	0	0	0	0	0	0	0	0	0	0	0	0	0	0	0	Arthropoda; Malacostraca; Decapoda; Decapoda_X; Decapoda_XX; Decapoda_XXX	decapoda
CNRS-N2_300550	0	0	0	0	0	0	0	0	0	0	7.88	0	0	1.31	0	0	0	0	0	0	0	0	0	0	0	0	0	0	0	0	0	0	0	Arthropoda; Malacostraca; Decapoda; Decapoda_X; Decapoda_XX; Decapoda_XXX	decapoda
CNRS-N2_302643	0	0	0	0	0	0	0	0	0	0	2.98	0	0	0	0	0	0	0	0	0	0	0	0	0	0	0	0	0	0	0	0	0	0	Arthropoda; Malacostraca; Decapoda; Decapoda_X; Decapoda_XX; Decapoda_XXX	decapoda
CNRS-N2_303032	0	0	0	0	0	0	0	0	0	0	11.85	0	0	0	0	0	0	0	0	0	0	0	0	0	0	0	0	0	0	0	0	0	0	Arthropoda; Malacostraca; Decapoda; Decapoda_X; Decapoda_XX; Decapoda_XXX	decapoda
CNRS-N2_305418	0	0	0	0	0	0	0	0	0	0	141.64	0	0	14.27	0	0	0	0	0	0	0	0	0	0	0	0	0	0	0	0	0	0	0	Arthropoda; Malacostraca; Decapoda; Decapoda_X; Decapoda_XX; Decapoda_XXX	decapoda
CNRS-N2_308515	0	0	0	0	0	0	0	0	0	0	5.95	0	0	2.02	0	0	0	0	0	0	0	0	0	0	0	0	0	0	0	0	0	0	0	Arthropoda; Malacostraca; Decapoda; Decapoda_X; Decapoda_XX; Decapoda_XXX	decapoda
CNRS-N2_310588	0	0	0	0	0	0	0	0	0	0	9.93	0	0	1.35	0	0	0	0	0	0	0	0	0	0	0	0	0	0	0	0	0	0	0	Arthropoda; Malacostraca; Decapoda; Decapoda_X; Decapoda_XX; Decapoda_XXX	decapoda
CNRS-N3_213716	0	0	0	0	0	0	0	0	0	0	0	9.17	0	0	0	0	0	0	0	0	0	0	0	0	0	0	0	0	0	0	0	0	0	Arthropoda; Malacostraca; Decapoda; Decapoda_X; Decapoda_XX; Decapoda_XXX	decapoda
CNRS-S2_383079	0	0	0	0	0	0	0	0	0	0	0	0	0	1.35	0	0	0	0	0	0	0	0	0	0	0	0	0	0	0	0	0	0	0	Arthropoda; Malacostraca; Decapoda; Decapoda_X; Decapoda_XX; Decapoda_XXX	decapoda
CNRS-S2_384330	0	0	0	0	0	0	0	0	0	0	0	0	0	2.01	0	0	0	0	0	0	0	0	0	0	0	0	0	0	0	0	0	0	0	Arthropoda; Malacostraca; Decapoda; Decapoda_X; Decapoda_XX; Decapoda_XXX	decapoda
CNRS-S3_110322	0	0	0	0	0	0	0	0	0	0	0	0	0	0	1.57	0	0	0	0	0	0	0	0	0	0	0	0	0	0	0	0	0	0	Arthropoda; Malacostraca; Decapoda; Decapoda_X; Decapoda_XX; Decapoda_XXX	decapoda
CNRS-S3_110519	0	0	0	0	0	0	0	0	0	0	0	0	0	0	6.15	0	0	0	0	0	0	0	0	0	0	0	0	0	0	0	0	0	0	Arthropoda; Malacostraca; Decapoda; Decapoda_X; Decapoda_XX; Decapoda_XXX	decapoda
CNRS-S3_110933	0	0	0	0	0	0	0	0	0	0	0	0	0	0	1.56	0	0	0	0	0	0	0	0	0	0	0	0	0	0	0	0	0	0	Arthropoda; Malacostraca; Decapoda; Decapoda_X; Decapoda_XX; Decapoda_XXX	decapoda
CNRS-S3_116460	0	0	0	0	0	0	0	0	0	0	0	0	0	0	4.68	0	0	0	0	0	0	0	0	0	0	0	0	0	0	0	0	0	0	Arthropoda; Malacostraca; Decapoda; Decapoda_X; Decapoda_XX; Decapoda_XXX	decapoda
CNRS-S3_116961	0	0	0	0	0	0	0	0	0	0	0	0	0	0	2.44	7.27	0	0	0	0	0	0	0	0	0	0	0	0	0	0	0	0	0	Arthropoda; Malacostraca; Decapoda; Decapoda_X; Decapoda_XX; Decapoda_XXX	decapoda
CNRS-S3_117679	0	0	0	0	0	0	0	0	0	0	0	0	0	0	2.43	0	0	0	0	0	0	0	0	0	0	0	0	0	0	0	0	0	0	Arthropoda; Malacostraca; Decapoda; Decapoda_X; Decapoda_XX; Decapoda_XXX	decapoda
CNRS-S3_119523	0	0	0	0	0	0	0	0	0	0	0	0	0	0	3.05	0	0	0	0	0	0	0	0	0	0	0	0	0	0	0	0	0	0	Arthropoda; Malacostraca; Decapoda; Decapoda_X; Decapoda_XX; Decapoda_XXX	decapoda
CONISMA-1_366749	0	0	0	0	0	0	0	0	0	0	0	0	0	0	0	2.89	0	0	0	0	0	0	0	0	0	0	0	0	0	0	0	0	0	Arthropoda; Malacostraca; Decapoda; Decapoda_X; Decapoda_XX; Decapoda_XXX	decapoda
CONISMA-1_372862	0	0	0	0	0	0	0	0	0	0	0	0	0	0	0	3.54	0	0	2.59	6.39	0	0	0	0	0	0	0	0	0	0	0	0	0	Arthropoda; Malacostraca; Decapoda; Decapoda_X; Decapoda_XX; Decapoda_XXX	decapoda
CONISMA-1_375411	0	0	0	0	0	0	0	0	0	0	0	0	0	0	0	2.16	0	0	0	0	0	0	0	0	0	0	0	0	0	0	0	0	0	Arthropoda; Malacostraca; Decapoda; Decapoda_X; Decapoda_XX; Decapoda_XXX	decapoda
CONISMA-2_173943	0	0	0	0	0	0	0	0	0	0	0	0	0	0	0	0	25.81	0	0	0	0	0	0	0	0	0	0	0	0	0	0	0	0	Arthropoda; Malacostraca; Decapoda; Decapoda_X; Decapoda_XX; Decapoda_XXX	decapoda
CONISMA-2_183512	0	0	0	0	0	0	0	0	0	0	0	0	0	0	0	0	1.37	0	0	0	0	0	0	1	0	0	0	0	0	1699.79	0	0	0	Arthropoda; Malacostraca; Decapoda; Decapoda_X; Decapoda_XX; Decapoda_XXX	decapoda
CONISMA-4_16577	0	0	0	0	0	0	0	0	0	0	0	0	0	0	0	0	0	0	6.5	5.82	0	0	0	0	0	0	0	0	0	0	0	0	0	Arthropoda; Malacostraca; Decapoda; Decapoda_X; Decapoda_XX; Decapoda_XXX	decapoda
CONISMA-4_16905	0	0	0	0	0	0	0	0	0	0	0	0	0	0	0	0	0	0	3.33	1.33	0	0	0	0	0	0	0	0	0	0	0	0	0	Arthropoda; Malacostraca; Decapoda; Decapoda_X; Decapoda_XX; Decapoda_XXX	decapoda
CONISMA-4_21809	0	0	0	0	0	0	0	0	0	0	0	0	0	0	0	0	0	0	1.38	4.4	0	0	0	0	0	0	0	0	0	0	0	0	0	Arthropoda; Malacostraca; Decapoda; Decapoda_X; Decapoda_XX; Decapoda_XXX	decapoda
CONISMA-4_22408	0	0	0	0	0	0	0	0	0	0	0	0	0	0	0	0	0	0	1.21	0	0	0	0	0	0	0	0	0	0	0	0	0	0	Arthropoda; Malacostraca; Decapoda; Decapoda_X; Decapoda_XX; Decapoda_XXX	decapoda
CONISMA-4_29387	0	0	0	0	0	0	0	0	0	0	0	0	0	0	0	0	0	0	1.32	0	0	0	0	0	0	0	0	0	0	0	0	0	0	Arthropoda; Malacostraca; Decapoda; Decapoda_X; Decapoda_XX; Decapoda_XXX	decapoda
IOBAS-KAM_291327	0	0	0	0	0	0	0	0	0	0	0	0	0	0	0	0	0	0	0	0	0	0	0	0	0	0.66	0	0	49.57	0	0	0	0	Arthropoda; Malacostraca; Decapoda; Decapoda_X; Decapoda_XX; Decapoda_XXX	decapoda
KAUST-A1_78685	0	0	0	0	0	0	0	0	0	0	0	0	0	0	0	0	0	0	0	0	0	0	0	0	0	0	63.81	0	0	0	0	0	0	Arthropoda; Malacostraca; Decapoda; Decapoda_X; Decapoda_XX; Decapoda_XXX	decapoda
KAUST-A1_78851	0	0	0	0	0	0	0	0	0	0	0	0	0	0	0	0	0	0	0	0	0	0	0	0	0	0	5.82	0	0	0	0	0	0	Arthropoda; Malacostraca; Decapoda; Decapoda_X; Decapoda_XX; Decapoda_XXX	decapoda
KAUST-A1_84327	0	0	0	0	0	0	0	0	0	0	0	0	0	0	0	0	0	0	0	0	0	0	0	0	0	0	1.62	0	0	0	0	0	0	Arthropoda; Malacostraca; Decapoda; Decapoda_X; Decapoda_XX; Decapoda_XXX	decapoda
KAUST-C2_391972	0	0	0	0	0	0	0	0	0	0	0	0	0	0	0	0	0	0	0	0	0	0	0	0	0	0	0	0	39.29	0	0	0	0	Arthropoda; Malacostraca; Decapoda; Decapoda_X; Decapoda_XX; Decapoda_XXX	decapoda
KAUST-C2_394572	0	0	0	0	0	0	0	0	0	0	0	0	0	0	0	0	0	0	0	0	0	0	0	0	0	0	0	0	7.82	0	0	0	0	Arthropoda; Malacostraca; Decapoda; Decapoda_X; Decapoda_XX; Decapoda_XXX	decapoda
KAUST-C2_396645	0	0	0	0	0	0	0	0	0	0	0	0	0	0	0	0	0	0	0	0	0	0	0	0	0	0	0	0	9.83	0	0	0	0	Arthropoda; Malacostraca; Decapoda; Decapoda_X; Decapoda_XX; Decapoda_XXX	decapoda
KAUST-C2_401653	0	0	0	0	0	0	0	0	0	0	0	0	0	0	0	0	0	0	0	0	0	0	0	0	0	0	0	0	1.31	0	0	0	0	Arthropoda; Malacostraca; Decapoda; Decapoda_X; Decapoda_XX; Decapoda_XXX	decapoda
KAUST-C2_403322	0	0	0	0	0	0	0	0	0	0	0	0	0	0	0	0	0	0	0	0	0	0	0	0	0	0	0	0	1.09	3.02	0	0	0	Arthropoda; Malacostraca; Decapoda; Decapoda_X; Decapoda_XX; Decapoda_XXX	decapoda
KAUST-C3_440723	0	0	0	0	0	0	0	0	0	0	0	0	0	0	0	0	0	0	0	0	0	0	0	0	0	0	0	0	0	3.15	0	0	0	Arthropoda; Malacostraca; Decapoda; Decapoda_X; Decapoda_XX; Decapoda_XXX	decapoda
AZTI-38_252059	1.87	1.48	0	2.8	0.63	0	274.41	214.65	2052.27	1978.87	1012.1	1604.88	566.94	647.23	1141.8	0	2.04	0	0.61	0.68	0	1.42	0	0	0.4	0	0.62	0	0	0	0.97	4.43	4.56	Arthropoda; Malacostraca; Decapoda	decapoda
AZTI-39_491908	0	2.06	0	0	0	0.59	0	0	0	0	0	0	0	0	0	761.32	0	0	0	0	0	0	0	0	0	1.45	0	0	0	0	0	0	0	Arthropoda; Malacostraca; Decapoda	decapoda
AZTI-39_496144	0	2.82	0	0	0	0	0	0	0	0	0	0	0	0	0	0	0	0	0	0	0	0	0	0	0	0	0	0	0	0	0	0	0	Arthropoda; Malacostraca; Decapoda	decapoda
AZTI-40_68000	0	0	3.24	0	0	10.15	0	0.72	17.6	0	0	0	0	0	1.57	3.68	0	1.19	1.38	4.59	0	0	0	0	0	0	0	0	0	0	0	0	0	Arthropoda; Malacostraca; Decapoda	decapoda
AZTI-42_267049	0	0	0	0	2.92	1.8	0	0	0	0	2	0	0	0	157.98	0	0	0	42.65	0	0	17.2	0	0	0	0	0	0	0	0	0	0.87	0	Arthropoda; Malacostraca; Decapoda	decapoda
AZTI-42_267370	0	0	0	0	3.03	1.72	0	0	0	0	0	0	0	0	0	0	0	0	0	0	0	0	0	0	0	0	0	0	0	0	0	0	0	Arthropoda; Malacostraca; Decapoda	decapoda
AZTI-42_271813	0	0	0	0	2.81	3.24	0	0	0	0	0	0	0	0	0	0	0	0	0	0	0	0	0	0	0	0	0	0	0	0	0	0	0	Arthropoda; Malacostraca; Decapoda	decapoda
AZTI-42_275986	0	0	0	0	1.23	7.22	0	0	0	0	0	0	0	0	0	0	0	0	0	0	0	0	0	0	0	0	0	0	0	0	0	0	0	Arthropoda; Malacostraca; Decapoda	decapoda
CNRS-A1_458929	0	0	0	0	0	0	1.48	0	0	0	0	0	0	3.64	3.21	0	0	0.6	0	0	0	0	0	0	0	0	0	0	0	0	0	0	0	Arthropoda; Malacostraca; Decapoda	decapoda
CNRS-A2_147700	0	0	0	0	0	0	0	1.57	0	0	0	0	0	0	0	0	0	0	0	0	0	0	0	0	0	0	0	0	0	0	0	0	0	Arthropoda; Malacostraca; Decapoda	decapoda
CNRS-A2_148462	0	0	0	0	0	0	0	2.25	8.11	10.67	254.68	0	0.66	3.27	0	0	0	0	0	0	0	0	0	0	0	0	0	0	0	0	0	0	0	Arthropoda; Malacostraca; Decapoda	decapoda
CNRS-A2_151602	0	0	0	0	0	0	0	3.67	0	0	0	0	0	0	0	0	0	0	0	0	0	0	0	0	0	0	0	0	0	0	0	0	0	Arthropoda; Malacostraca; Decapoda	decapoda
CNRS-A2_157598	0	0	0	0	0	0	0	5.3	34.18	40.84	0	29.84	4.56	22.49	22.65	0	0	0	0	0	0	0	0	0	0	0	0	0	0	0	0	0	0	Arthropoda; Malacostraca; Decapoda	decapoda
CNRS-A3_469384	0	0	0	0	0	0	0	0	4.27	6.41	0	2.9	0	0	0	0	0	0	0	0	0	0	0	0	0	0	0	0	0	0	0	0	0	Arthropoda; Malacostraca; Decapoda	decapoda
CNRS-A3_469802	0	0	0	0	0	0	0	0	139.82	0	0	0	0	0	0	0	0	0	0	0	0	0	0	0	0	0	0	0	0	0	0	0	0	Arthropoda; Malacostraca; Decapoda	decapoda
CNRS-A3_470117	0	0	0	0	0	0	0	0	1.47	0	0	0	0	0	0	0	0	0	0	0	0	0	0	0	0	0	0	0	0	0	0	0	0	Arthropoda; Malacostraca; Decapoda	decapoda
CNRS-A3_473352	0	0	0	0	0	0	0	0	1.48	0	0	0	0	0	0	0	0	0	0	0	0	0	0	0	0	0	0	0	0	0	0	0	0	Arthropoda; Malacostraca; Decapoda	decapoda
CNRS-A3_476293	0	0	0	0	0	0	0	0	4.29	9.56	0	6.06	6.88	0	3.84	0	0	0	0	0	0	0	0	0	0	0	0	0	0	0	0	0	0	Arthropoda; Malacostraca; Decapoda	decapoda
CNRS-A3_478290	0	0	0	0	0	0	0	0	1.52	0	0	0	0	0	0	0	0	0	0	0	0	0	0	0	0	0	0	0	0	0	0	0	0	Arthropoda; Malacostraca; Decapoda	decapoda
CNRS-A3_479208	0	0	0	0	0	0	0	0	2.77	0	0	0	0	0	0	0	0	0	0	0	0	0	0	0	0	0	0	0	0	0	0	0	0	Arthropoda; Malacostraca; Decapoda	decapoda
CNRS-A3_479573	0	0	0	0	0	0	0	0	1.49	0	0	0	0	0	0	0	0	0	0	0	0	0	0	0	0	0	0	0	0	0	0	0	0	Arthropoda; Malacostraca; Decapoda	decapoda
CNRS-A3_479598	0	0	0	0	0	0	0	0	2.13	0	0	0	0	0	0	0	0	0	0	0	0	0	0	0	0	0	0	0	0	0	0	0	0	Arthropoda; Malacostraca; Decapoda	decapoda
CNRS-A3_480327	0	0	0	0	0	0	0	0	2.23	0	0	0	0	0	0	0	0	0	0	0	0	0	0	0	0	0	0	0	0	0	0	0	0	Arthropoda; Malacostraca; Decapoda	decapoda
CNRS-A3_481166	0	0	0	0	0	0	0	0	1.42	0	0	0	0	0	0	0	0	0	0	0	0	0	0	0	0	0	0	0	0	0	0	0	0	Arthropoda; Malacostraca; Decapoda	decapoda
CNRS-A3_481315	0	0	0	0	0	0	0	0	1.41	0	0	0	0	0	0	0	0	0	0	0	0	0	0	0	0	0	0	0	0	0	0	0	0	Arthropoda; Malacostraca; Decapoda	decapoda
CNRS-N1_47018	0	0	0	0	0	0	0	0	0	1.41	0	0	0	0	0	0	0	0	0	0	0	0	0	0	0	0	0	0	0	0	0	0	0	Arthropoda; Malacostraca; Decapoda	decapoda
CNRS-N1_53415	0	0	0	0	0	0	0	0	0	2.82	0	0	0	0	0	0	0	0	0	0	0	0	0	0	0	0	0	0	0	0	0	0	0	Arthropoda; Malacostraca; Decapoda	decapoda
CNRS-N1_61159	0	0	0	0	0	0	0	0	0	1.34	0	0	0	0	0	0	0	0	0	0	0	0	0	0	0	0	0	0	0	0	0	0	0	Arthropoda; Malacostraca; Decapoda	decapoda
CNRS-N2_304359	0	0	0	0	0	0	0	0	0	0	3.98	0	0	0	0	0	0	0	0	0	0	0	0	0	0	0	0	0	0	0	0	0	0	Arthropoda; Malacostraca; Decapoda	decapoda
CNRS-N2_306828	0	0	0	0	0	0	0	0	0	0	1.97	0	0	0	0	0	0	0	0	0	0	0	0	0	0	0	0	0	0	0	0	0	0	Arthropoda; Malacostraca; Decapoda	decapoda
CNRS-N2_309833	0	0	0	0	0	0	0	0	0	0	2.99	5.4	1.55	0	0	0	0	0	0	0	0	0	0	0	0	0	0	0	0	0	0	0	0	Arthropoda; Malacostraca; Decapoda	decapoda
CNRS-N3_219092	0	0	0	0	0	0	0	0	0	0	0	1.44	0	0	0	0	0	0	0	0	0	0	0	0	0	0	0	0	0	0	0	0	0	Arthropoda; Malacostraca; Decapoda	decapoda
CNRS-N3_219213	0	0	0	0	0	0	0	0	0	0	0	2.32	0	0	0	0	0	0	0	0	0	0	0	0	0	0	0	0	0	0	0	0	0	Arthropoda; Malacostraca; Decapoda	decapoda
CNRS-S1_164234	0	0	0	0	0	0	0	0	0	0	0	0	1.66	0	0	0	0	0	0	0	0	0	0	0	0	0	0	0	0	0	0	0	0	Arthropoda; Malacostraca; Decapoda	decapoda
CNRS-S1_167281	0	0	0	0	0	0	0	0	0	0	0	0	1.54	0	0	0	0	0	0	0	0	0	0	0	0	0	0	0	0	0	0	0	0	Arthropoda; Malacostraca; Decapoda	decapoda
CNRS-S2_376627	0	0	0	0	0	0	0	0	0	0	0	0	0	1.32	8.6	0	0	0	0	0	0	0	0	0	0	0	0	0	0	0	0	0	0	Arthropoda; Malacostraca; Decapoda	decapoda
CNRS-S2_388186	0	0	0	0	0	0	0	0	0	0	0	0	0	1.98	0	0	0	0	0	0	0	0	0	0	0	0	0	0	0	0	0	0	0	Arthropoda; Malacostraca; Decapoda	decapoda
CNRS-S3_112491	0	0	0	0	0	0	0	0	0	0	0	0	0	0	2.28	0	0	0	0	0	0	0	0	0	0	0	0	0	0	0	0	0	0	Arthropoda; Malacostraca; Decapoda	decapoda
CNRS-S3_114104	0	0	0	0	0	0	0	0	0	0	0	0	0	0	14.78	0	0	0	0	0	0	0	0	0	0	0	0	0	0	0	0	0	0	Arthropoda; Malacostraca; Decapoda	decapoda
CNRS-S3_114201	0	0	0	0	0	0	0	0	0	0	0	0	0	0	1.52	0	0	0	0	0	0	0	0	0	0	0	0	0	0	0	0	0	0	Arthropoda; Malacostraca; Decapoda	decapoda
CNRS-S3_115412	0	0	0	0	0	0	0	0	0	0	0	0	0	0	1.57	0	0	0	0	0	0	0	0	0	0	0	0	0	0	0	0	0	0	Arthropoda; Malacostraca; Decapoda	decapoda
CNRS-S3_119903	0	0	0	0	0	0	0	0	0	0	0	0	0	0	1.47	0	0	0	0	0	0	0	0	0	0	0	0	0	0	0	0	0	0	Arthropoda; Malacostraca; Decapoda	decapoda
CNRS-S3_120227	0	0	0	0	0	0	0	0	0	0	0	0	0	0	1.58	0	0	0	0	0	0	0	0	0	0	0	0	0	0	0	0	0	0	Arthropoda; Malacostraca; Decapoda	decapoda
CONISMA-1_362378	0	0	0	0	0	0	0	0	0	0	0	0	0	0	0	6.42	0	0	0	0	0	0	0	0	0	0	0	0	0	0	0	0	0	Arthropoda; Malacostraca; Decapoda	decapoda
CONISMA-1_365187	0	0	0	0	0	0	0	0	0	0	0	0	0	0	0	28.6	0	0	0	0	0	0	0	0	0	0	0	0	0	0	0	0	0	Arthropoda; Malacostraca; Decapoda	decapoda
CONISMA-1_368813	0	0	0	0	0	0	0	0	0	0	0	0	0	0	0	2.17	0	0	0	0	0	0	0	0	0	0	0	0	0	0	0	0	0	Arthropoda; Malacostraca; Decapoda	decapoda
CONISMA-1_373608	0	0	0	0	0	0	0	0	0	0	0	0	0	0	0	1.57	0	0	0	0	0	0	0	0	0	0	0	0	0	0	0	0	0	Arthropoda; Malacostraca; Decapoda	decapoda
CONISMA-4_22745	0	0	0	0	0	0	0	0	0	0	0	0	0	0	0	0	0	0	1.3	0	0	0	0	0	0	0	0	0	0	0	0	0	0	Arthropoda; Malacostraca; Decapoda	decapoda
CONISMA-4_23215	0	0	0	0	0	0	0	0	0	0	0	0	0	0	0	0	0	0	1.38	0	0	0	0	0	0	0	0	0	0	0	0	0	0	Arthropoda; Malacostraca; Decapoda	decapoda
CONISMA-7_234987	0	0	0	0	0	0	0	0	0	0	0	0	0	0	0	0	0	0	0	0	0	2.76	0	0	0	0	0	0	0	0	0	0	0	Arthropoda; Malacostraca; Decapoda	decapoda
KAUST-A1_78534	0	0	0	0	0	0	0	0	0	0	0	0	0	0	0	0	0	0	0	0	0	0	0	0	0	0	2.38	0	0	0	0	0	0	Arthropoda; Malacostraca; Decapoda	decapoda
KAUST-A1_80003	0	0	0	0	0	0	0	0	0	0	0	0	0	0	0	0	0	0	0	0	0	0	0	0	0	0	3.01	0	0	0	0	0	0	Arthropoda; Malacostraca; Decapoda	decapoda
KAUST-A1_81440	0	0	0	0	0	0	0	0	0	0	0	0	0	0	0	0	0	0	0	0	0	0	0	0	0	0	2.91	0	0	0	0	0	0	Arthropoda; Malacostraca; Decapoda	decapoda
KAUST-A1_92904	0	0	0	0	0	0	0	0	0	0	0	0	0	0	0	0	0	0	0	0	0	0	0	0	0	0	2.21	0	0	0	0	0	0	Arthropoda; Malacostraca; Decapoda	decapoda
KAUST-C2_395194	0	0	0	0	0	0	0	0	0	0	0	0	0	0	0	0	0	0	0	0	0	0	0	0	0	0	0	0	1.23	0	0	0	0	Arthropoda; Malacostraca; Decapoda	decapoda
KAUST-C2_401743	0	0	0	0	0	0	0	0	0	0	0	0	0	0	0	0	0	0	0	0	0	0	0	0	0	0	0	0	1.1	0	0	0	0	Arthropoda; Malacostraca; Decapoda	decapoda
KAUST-C3_441814	0	0	0	0	0	0	0	0	0	0	0	0	0	0	0	0	0	0	0	0	0	0	0	0	0	0	0	0	0	6.05	0	0	0	Arthropoda; Malacostraca; Decapoda	decapoda
KAUST-C3_445064	0	0	0	0	0	0	0	0	0	0	0	0	0	0	0	0	0	0	0	0	0	0	0	0	0	0	0	0	0	2.19	0	0	0	Arthropoda; Malacostraca; Decapoda	decapoda
AZTI-38_240588	2.2	0	0	0	0	0	0	0	0	0	0	0	0	0	0	0	0	0	0	0	0	0	0	0	0	0	0	0	0	0	0	0	0	Arthropoda; Malacostraca; Amphipoda; Stenothoidae; Stenothoe; Stenothoe_monoculoides	amphipoda
AZTI-38_235623	564.35	2282.34	86.84	2.03	288.99	3.76	3.79	0	0.67	0	0	0	0	0	0	1.39	0	0	0	0	0	0	1.25	0	0	0	0	2.31	0	0	0	0	0	Arthropoda; Malacostraca; Amphipoda; Photidae; Gammaropsis; Gammaropsis_sp	amphipoda
AZTI-38_239080	0.65	0	0	0	0	0	0	0	0	0	0	0	0	0	0	269.06	247.89	56.08	6.52	1.89	8.24	19.14	0.66	0	0	0	0	0	0	0	0	0	0	Arthropoda; Malacostraca; Amphipoda; Photidae; Gammaropsis; Gammaropsis_sp	amphipoda
AZTI-38_239310	4.05	0	0	0	0	0	0	0	0	0	0	0	0	0	0	0	0	0	0	0	0	0	0	0	0	0	0	0	0	0	0	0	0	Arthropoda; Malacostraca; Amphipoda; Photidae; Gammaropsis; Gammaropsis_sp	amphipoda
AZTI-38_247726	1.76	3.99	0	0	0	0	0	0	0	0	0	0	0	0	0	0	0	0	0	0	0	0	0	0	0	0	0	0	0	0	0	0	0	Arthropoda; Malacostraca; Amphipoda; Photidae; Gammaropsis; Gammaropsis_sp	amphipoda
AZTI-39_484854	0	2.07	0	0	0	0	0	0	0	0	0	0	0	0	0	0	0	0	0	0	0	0	0	0	0	0	0	0	0	0	0	0	0	Arthropoda; Malacostraca; Amphipoda; Photidae; Gammaropsis; Gammaropsis_sp	amphipoda
AZTI-39_485723	0	1.39	0	0	0	0	0	0	0	0	0	0	0	0	0	0	0	0	0	0	0	0	0	0	0	0	0	0	0	0	0	0	0	Arthropoda; Malacostraca; Amphipoda; Photidae; Gammaropsis; Gammaropsis_sp	amphipoda
AZTI-39_494753	0	2.56	0	0	0	0	0	0	0	0	0	0	0	0	0	0	0	0	0	0	0	0	0	0	0	0	0	0	0	0	0	0	0	Arthropoda; Malacostraca; Amphipoda; Photidae; Gammaropsis; Gammaropsis_sp	amphipoda
AZTI-39_497134	0	1.92	0	0	0	0	0	0	0	0	0	0	0	0	0	0	0	0	0	0	0	0	0	0	0	0	0	0	0	0	0	0	0	Arthropoda; Malacostraca; Amphipoda; Photidae; Gammaropsis; Gammaropsis_sp	amphipoda
AZTI-42_266454	0	0	0	0	9.07	0	0	0	0	0	0	0	0	0	0	0	0	0	0	0	0	0	0	0	0	0	0	0	0	0	0	0	0	Arthropoda; Malacostraca; Amphipoda; Photidae; Gammaropsis; Gammaropsis_sp	amphipoda
AZTI-42_282449	0	0	0	0	2.45	7.34	0	0	0	0	0	0	0	0	0	0	0	0	0	0	0	0	0	0	0	0	0	0	0	0	0	0	0	Arthropoda; Malacostraca; Amphipoda; Photidae; Gammaropsis; Gammaropsis_sp	amphipoda
CNRS-S1_158224	0	0	0	0	0	0	0	0	0	0	0	0	12.03	0	0	0	0	0	0	0	0	0	0	0	0	0	0	0	0	0	0	0	0	Arthropoda; Malacostraca; Amphipoda; Photidae; Gammaropsis; Gammaropsis_sp	amphipoda
CONISMA-1_365584	0	0	0	0	0	0	0	0	0	0	0	0	0	0	0	1.45	19.85	0	0	0	0	0	0	0	0	0	0	0	0	0	0	0	0	Arthropoda; Malacostraca; Amphipoda; Photidae; Gammaropsis; Gammaropsis_sp	amphipoda
AZTI-40_64779	0	0	45.23	0	1.64	0	0	0	0	0	0	0	0	0	0	0	4.26	0	0	0	0	0	0	0	0	0	0	0	0	0	0	0	0	Arthropoda; Malacostraca; Amphipoda; Nuuanuidae; Gammarella; Gammarella_fucicola	amphipoda
CNRS-A3_469089	0	0	0	0	0	0	0	0	3.82	0	0	0	0	0	0	0	2922.04	1.07	1.32	0.7	0	0.7	0	2.42	0	0	0	0	0	0	0	0	0	Arthropoda; Malacostraca; Amphipoda; Nuuanuidae; Gammarella; Gammarella_fucicola	amphipoda
CONISMA-2_173744	0	0	0	0	0	0	0	0	0	0	0	0	0	0	0	0	26.35	0	0	0	0	0	0	0	0	0	0	0	0	0	0	0	0	Arthropoda; Malacostraca; Amphipoda; Nuuanuidae; Gammarella; Gammarella_fucicola	amphipoda
CONISMA-2_174143	0	0	0	0	0	0	0	0	0	0	0	0	0	0	0	0	2.74	0	0	0	0	0	0	0	0	0	0	0	0	0	0	0	0	Arthropoda; Malacostraca; Amphipoda; Nuuanuidae; Gammarella; Gammarella_fucicola	amphipoda
CONISMA-2_174208	0	0	0	0	0	0	0	0	0	0	0	0	0	0	0	0	8.47	0	0	0	0	0	0	0	0	0	0	0	0	0	0	0	0	Arthropoda; Malacostraca; Amphipoda; Nuuanuidae; Gammarella; Gammarella_fucicola	amphipoda
CONISMA-2_175467	0	0	0	0	0	0	0	0	0	0	0	0	0	0	0	0	2.93	0	0	0	0	0	0	0	0	0	0	0	0	0	0	0	0	Arthropoda; Malacostraca; Amphipoda; Nuuanuidae; Gammarella; Gammarella_fucicola	amphipoda
CONISMA-2_176041	0	0	0	0	0	0	0	0	0	0	0	0	0	0	0	0	1.42	0	0	0	0	0	0	0	0	0	0	0	0	0	0	0	0	Arthropoda; Malacostraca; Amphipoda; Nuuanuidae; Gammarella; Gammarella_fucicola	amphipoda
CONISMA-2_177330	0	0	0	0	0	0	0	0	0	0	0	0	0	0	0	0	3.39	0	0	0	0	0	0	0	0	0	0	0	0	0	0	0	0	Arthropoda; Malacostraca; Amphipoda; Nuuanuidae; Gammarella; Gammarella_fucicola	amphipoda
CONISMA-2_177466	0	0	0	0	0	0	0	0	0	0	0	0	0	0	0	0	1.54	0	0	0	0	0	0	0	0	0	0	0	0	0	0	0	0	Arthropoda; Malacostraca; Amphipoda; Nuuanuidae; Gammarella; Gammarella_fucicola	amphipoda
CONISMA-2_179535	0	0	0	0	0	0	0	0	0	0	0	0	0	0	0	0	1.45	0	0	0	0	0	0	0	0	0	0	0	0	0	0	0	0	Arthropoda; Malacostraca; Amphipoda; Nuuanuidae; Gammarella; Gammarella_fucicola	amphipoda
CONISMA-2_180807	0	0	0	0	0	0	0	0	0	0	0	0	0	0	0	0	2.15	0	0	0	0	0	0	0	0	0	0	0	0	0	0	0	0	Arthropoda; Malacostraca; Amphipoda; Nuuanuidae; Gammarella; Gammarella_fucicola	amphipoda
CONISMA-2_186318	0	0	0	0	0	0	0	0	0	0	0	0	0	0	0	0	1.43	0	0	0	0	0	0	0	0	0	0	0	0	0	0	0	0	Arthropoda; Malacostraca; Amphipoda; Nuuanuidae; Gammarella; Gammarella_fucicola	amphipoda
CONISMA-2_186775	0	0	0	0	0	0	0	0	0	0	0	0	0	0	0	0	1.45	0	0	0	0	0	0	0	0	0	0	0	0	0	0	0	0	Arthropoda; Malacostraca; Amphipoda; Nuuanuidae; Gammarella; Gammarella_fucicola	amphipoda
CONISMA-2_172573	0	0	0	0	0	0	0	0	0	0	0	0	0	0	0	0	161.26	0	0	0	0	0	0.69	0	0	0	0	0	0	0	0	0	0	Arthropoda; Malacostraca; Amphipoda; Melitidae; Melita; Melita_hergensis	amphipoda
CONISMA-2_173735	0	0	0	0	0	0	0	0	0	0	0	0	0	0	0	0	16.43	0	0	0	0	0	0	0	0	0	0	0	0	0	0	0	0	Arthropoda; Malacostraca; Amphipoda; Melitidae; Melita; Melita_hergensis	amphipoda
AZTI-38_247316	0.61	0	0	0	0	0	0	1.54	0	0.7	0	351.28	0.75	1.38	0	0	0	0	0	0	0	1.39	0	0	0	0	0	0	0	0	0	0	0	Arthropoda; Malacostraca; Amphipoda; Maeridae; Quadrimaera; Quadrimaera_inaequipes	amphipoda
AZTI-39_497217	0	3.8	0	0	0	0	0	0	0	0	0	0	0	0	0	0	0	0	0	0	0	0	0	0	0	0	0	0	0	0	0	0	0	Arthropoda; Malacostraca; Amphipoda; Ischyroceridae; Ericthonius; Ericthonius_punctatus	amphipoda
KUCORPI-PAL1_9996	0	0	0	0	0	0	0	0	0	0	0	0	0	0	0	0	0	0	0	0	0	0	0	0	0	0	0	0	0	0	0	1.7	0	Arthropoda; Malacostraca; Amphipoda; Gammaridae; Gammarus; Gammarus_zaddachi	amphipoda
KUCORPI-PAL1_2392	0	0	0	0	0	0	0	0	0	0	0	0	0	0	0	0	0	0	0	0	0	0	0	0	0	0	0	0	0	0	0	20.17	0	Arthropoda; Malacostraca; Amphipoda; Gammaridae; Gammarus; Gammarus_setosus	amphipoda
KUCORPI-PAL1_13020	0	0	0	0	0	0	0	0	0	0	0	0	0	0	0	0	0	0	0	0	0	0	0	0	0	0	0	0	0	0	0	1.81	0	Arthropoda; Malacostraca; Amphipoda; Gammaridae; Gammarus; Gammarus_salinus	amphipoda
KUCORPI-PAL1_2910	0	0	0	0	0	0	0	0	0	0	0	0	0	0	0	0	0	0	0	0	0	0	0	0	0	0	0	0	0	0	0	3.58	0	Arthropoda; Malacostraca; Amphipoda; Gammaridae; Gammarus; Gammarus_salinus	amphipoda
KUCORPI-PAL1_5621	0	0	0	0	0	0	0	0	0	0	0	0	0	0	0	0	0	0	0	0	0	0	0	0	0	0	0	0	0	0	0	8.78	0	Arthropoda; Malacostraca; Amphipoda; Gammaridae; Gammarus; Gammarus_salinus	amphipoda
KUCORPI-PAL1_694	0	0	0	0	0	0	0	0	0	0	0	0	0	0	0	0	0	0	0	0	0	0	0	0	0	0	0	0	0	0	0	66.68	0	Arthropoda; Malacostraca; Amphipoda; Gammaridae; Gammarus; Gammarus_salinus	amphipoda
KUCORPI-PAL1_10487	0	0	0	0	0	0	0	0	0	0	0	0	0	0	0	0	0	0	0	0	0	0	0	0	0	0	0	0	0	0	0	13.89	0	Arthropoda; Malacostraca; Amphipoda; Gammaridae; Gammarus; Gammarus_oceanicus	amphipoda
AZTI-38_246587	1.29	0.68	0	0	0	0	0	0	0	0	0	0	0	0	0	606.3	598.74	175.89	28.82	91.99	282.46	7.44	0	0	0	2.94	0	0	1.2	0	0	0	0	Arthropoda; Malacostraca; Amphipoda; Gammaridae; Gammaridae_X; Gammaridae_XX	amphipoda
CONISMA-1_363926	0	0	0	0	0	0	0	0	0	0	0	0	0	0	0	9.08	0	20.92	0	0	14.31	0	0	0	0	0	0	0	0	0	0	0	0	Arthropoda; Malacostraca; Amphipoda; Gammaridae; Gammaridae_X; Gammaridae_XX	amphipoda
CONISMA-1_365438	0	0	0	0	0	0	0	0	0	0	0	0	0	0	0	1.48	0	1.16	0	0	2.12	0	0	0	0	0	0	0	0	0	0	0	0	Arthropoda; Malacostraca; Amphipoda; Gammaridae; Gammaridae_X; Gammaridae_XX	amphipoda
CONISMA-1_366755	0	0	0	0	0	0	0	0	0	0	0	0	0	0	0	4.34	1.95	0	0	0	0	0	0	0	0	0	0	0	0	0	0	0	0	Arthropoda; Malacostraca; Amphipoda; Gammaridae; Gammaridae_X; Gammaridae_XX	amphipoda
CONISMA-2_176498	0	0	0	0	0	0	0	0	0	0	0	0	0	0	0	0	1.44	0	0	0	0	0	0	0	0	0	0	0	0	0	0	0	0	Arthropoda; Malacostraca; Amphipoda; Gammaridae; Gammaridae_X; Gammaridae_XX	amphipoda
AZTI-40_64735	0	0	9	0	0	0	0	0	0	0	0	0	0	0	0	0	0	0	0	0	0	0	0	0	0	0	0	0	0	0	0	0	0	Arthropoda; Malacostraca; Amphipoda; Dexaminidae; Dexamine; Dexamine_spiniventris	amphipoda
CONISMA-1_370653	0	0	0	0	0	0	0	0	0	0	0	0	0	0	0	5.91	0	0	0	0	0	0	0	0	0	0	0	0	0	0	0	0	0	Arthropoda; Malacostraca; Amphipoda; Corophiidae; Monocorophium; Monocorophium_acherusicum	amphipoda
AZTI-41_98446	0	0	0	0.76	0	0	0	0	0	0	0	0	0	0	0.73	0	0	0	1.33	0	0	0	0	0	0	0	0	0	0	0	0	34.04	1394.61	Arthropoda; Malacostraca; Amphipoda; Corophiidae; Corophium; Corophium_volutator	amphipoda
KUCORPI-PAL1_4638	0	0	0	0	0	0	0	0	0	0	0	0	0	0	0	0	0	0	0	0	0	0	0	0	0	0	0	0	0	0	0	1.84	0	Arthropoda; Malacostraca; Amphipoda; Corophiidae; Corophium; Corophium_volutator	amphipoda
KUCORPI-PAL2_260998	0	0	0	0	0	0	0	0	0	0	0	0	0	0	0	0	0	0	0	0	0	0	0	0	0	0	0	0	0	0	0	0	1.81	Arthropoda; Malacostraca; Amphipoda; Corophiidae; Corophium; Corophium_volutator	amphipoda
KUCORPI-PAL2_264398	0	0	0	0	0	0	0	0	0	0	0	0	0	0	0	0	0	0	0	0	0	0	0	0	0	0	0	0	0	0	0	0	2.7	Arthropoda; Malacostraca; Amphipoda; Corophiidae; Corophium; Corophium_volutator	amphipoda
KUCORPI-PAL2_264483	0	0	0	0	0	0	0	0	0	0	0	0	0	0	0	0	0	0	0	0	0	0	0	0	0	0	0	0	0	0	0	0	6.48	Arthropoda; Malacostraca; Amphipoda; Corophiidae; Corophium; Corophium_volutator	amphipoda
AZTI-38_246614	1.93	4.17	0	0	0	1.13	0	0	0	0	0	0	0	0	0	0	0	0	0	0	0	0	0	0	0	0	0	0	0	0	0	0	0	Arthropoda; Malacostraca; Amphipoda; Aoridae; Microdeutopus; Microdeutopus_chelifer	amphipoda
AZTI-39_497356	0	3.31	0	0	0	0	0	0	0	0	0	0	0	0	0	0	0	0	0	0	0	0	0	0	0	0	0	0	0	0	0	0	0	Arthropoda; Malacostraca; Amphipoda; Aoridae; Microdeutopus; Microdeutopus_chelifer	amphipoda
AZTI-38_240743	1.15	0	0	0	0	21.8	0	0	0	0	0	0	0	0	0	0	0	0	0	0	0	0	0	0	0	0	0	0	0	0	0	0	0	Arthropoda; Malacostraca; Amphipoda; Ampithoidae; Ampithoe; Ampithoe_rubricata	amphipoda
AZTI-38_235572	154.64	249.77	0.72	0	0.62	0	0.77	0	0	0	0	0.73	0	0	0	0	0	3.41	5.38	0	0	0	1.35	0	0	0	0	0	0	0	0	0	0	Arthropoda; Malacostraca; Amphipoda; Amphipoda_X; Amphipoda_XX; Amphipoda_XXX	amphipoda
AZTI-38_235575	1823.42	1238.53	1.23	0	2.17	1.24	1.52	0	2.89	0	4.97	1.5	0	0	0	2.3	0	0	0	0	0	1.35	1.28	0	0	0	1.12	0.59	0	0	0	0	0	Arthropoda; Malacostraca; Amphipoda; Amphipoda_X; Amphipoda_XX; Amphipoda_XXX	amphipoda
AZTI-38_236594	10.99	12.08	0	0	0	0	0	0	0	0	0	0	0	0	0	0	0	0	0	0	0	0	0	0	0	0	0	0	0	0	0	0	0	Arthropoda; Malacostraca; Amphipoda; Amphipoda_X; Amphipoda_XX; Amphipoda_XXX	amphipoda
AZTI-38_237972	1.24	0	0	0	0	0	0	0	0	0	0	0	0	0	0	0	0	0	0	0	0	0	0	0	0	0	0	0	0	0	0	0	0	Arthropoda; Malacostraca; Amphipoda; Amphipoda_X; Amphipoda_XX; Amphipoda_XXX	amphipoda
AZTI-38_238104	3.93	0	0	0	0	16.87	0	0	0	0	0	0	0	0	0	0	0	0	0	0	0	0	0	0	0	0	0	0	0	0	0	0	0	Arthropoda; Malacostraca; Amphipoda; Amphipoda_X; Amphipoda_XX; Amphipoda_XXX	amphipoda
AZTI-38_238955	1.73	5.49	0	0	0	0	0	0	0	0	0	0	0	0	0	0	0	0	0	0	0	0	0	0	0	0	0	0	0	0	0	0	0	Arthropoda; Malacostraca; Amphipoda; Amphipoda_X; Amphipoda_XX; Amphipoda_XXX	amphipoda
AZTI-38_240218	3.39	9.9	0	0	0	0	0	0	0	0	0	0	0	0	0	0	0	0	0	0	0	0	0	0	0	0	0	0	0	0	0	0	0	Arthropoda; Malacostraca; Amphipoda; Amphipoda_X; Amphipoda_XX; Amphipoda_XXX	amphipoda
AZTI-38_240647	1.07	0	0	0	0	0	0	0	0	0	0	0	0	0	0	0	0	0	0	0	0	0	0	0	0	0	0	0	0	0	0	0	0	Arthropoda; Malacostraca; Amphipoda; Amphipoda_X; Amphipoda_XX; Amphipoda_XXX	amphipoda
AZTI-38_240716	2.76	3.94	0	0	0	0	0	0	0	0	0	0	0	0	0	0	0	0	0	0	0	0	0	0	0	0	0	0	0	0	0	0	0	Arthropoda; Malacostraca; Amphipoda; Amphipoda_X; Amphipoda_XX; Amphipoda_XXX	amphipoda
AZTI-38_240857	3.37	13.07	0	0	0	0	0	0	0	0	0	0	0	0	0	0	0	0	0	0	0	0	0	0	0	0	0	0	0	0	0	0	0	Arthropoda; Malacostraca; Amphipoda; Amphipoda_X; Amphipoda_XX; Amphipoda_XXX	amphipoda
AZTI-38_247657	2.4	5.91	0	0	0	0	0	0	0	0	0	0	0	0	0	0	0	0	0	0	0	0	0	0	0	0	0	0	0	0	0	0	0	Arthropoda; Malacostraca; Amphipoda; Amphipoda_X; Amphipoda_XX; Amphipoda_XXX	amphipoda
AZTI-38_248027	1.97	12.58	0	0	0	0	0	0	0	0	0	0	0	0	0	0	0	0	0	0	0	0	0	0	0	0	0	0	0	0	0	0	0	Arthropoda; Malacostraca; Amphipoda; Amphipoda_X; Amphipoda_XX; Amphipoda_XXX	amphipoda
AZTI-38_248213	2.8	3.99	0	0	0	0	0	0	0	0	0	0	0	0	0	0	0	0	0	0	0	0	0	0	0	0	0	0	0	0	0	0	0	Arthropoda; Malacostraca; Amphipoda; Amphipoda_X; Amphipoda_XX; Amphipoda_XXX	amphipoda
AZTI-38_251105	1.76	0	0	0	0	0	0	0	0	0	0	0	0	0	0	0	0	0	0	0	0	0	0	0	0	0	0	0	0	0	0	0	0	Arthropoda; Malacostraca; Amphipoda; Amphipoda_X; Amphipoda_XX; Amphipoda_XXX	amphipoda
AZTI-38_251348	1.17	0	0	0	0	0	0	0	0	0	0	0	0	0	0	0	0	0	0	0	0	0	0	0	0	0	0	0	0	0	0	0	0	Arthropoda; Malacostraca; Amphipoda; Amphipoda_X; Amphipoda_XX; Amphipoda_XXX	amphipoda
AZTI-38_251371	4.22	0	0	0	0	0	0	0	0	0	0	0	0	0	0	0	0	0	0	0	0	0	0	0	0	0	0	0	0	0	0	0	0	Arthropoda; Malacostraca; Amphipoda; Amphipoda_X; Amphipoda_XX; Amphipoda_XXX	amphipoda
AZTI-39_484556	0	9.96	0	0	0	0	0	0	0	0	0	0	0	0	0	0	0	0	0	0	0	0	0	0	0	0	0	0	0	0	0	0	0	Arthropoda; Malacostraca; Amphipoda; Amphipoda_X; Amphipoda_XX; Amphipoda_XXX	amphipoda
AZTI-39_485996	0	3.98	0	0	0	0	0	0	0	0	0	0	0	0	0	0	0	0	0	0	0	0	0	0	0	0	0	0	0	0	0	0	0	Arthropoda; Malacostraca; Amphipoda; Amphipoda_X; Amphipoda_XX; Amphipoda_XXX	amphipoda
AZTI-39_486394	0	1.43	0	0	0	0	0	0	0	0	0	0	0	0	0	0	0	0	0	0	0	0	0	0	0	0	0	0	0	0	0	0	0	Arthropoda; Malacostraca; Amphipoda; Amphipoda_X; Amphipoda_XX; Amphipoda_XXX	amphipoda
AZTI-39_491200	0	3.43	271.97	1.36	183.19	73.7	0	0	0.74	0	0.99	0	0	0	0	0	0	0	0	1.33	0	0	0	0	0	0	0	0	0	0	0	0	0	Arthropoda; Malacostraca; Amphipoda; Amphipoda_X; Amphipoda_XX; Amphipoda_XXX	amphipoda
AZTI-39_491330	0	4.73	0	0	0	0	0	0	0	0	0	0	0	0	0	0	0	0	0	0	0	0	0	0	0	0	0	0	0	0	0	0	0	Arthropoda; Malacostraca; Amphipoda; Amphipoda_X; Amphipoda_XX; Amphipoda_XXX	amphipoda
AZTI-39_493917	0	2.15	0	0	0	0	0	0	0	0	0	0	0	0	0	0	0	0	0	0	0	0	0	0	0	0	0	0	0	0	0	0	0	Arthropoda; Malacostraca; Amphipoda; Amphipoda_X; Amphipoda_XX; Amphipoda_XXX	amphipoda
AZTI-39_494606	0	1.34	0	0	0	0	0	0	0	0	0	0	0	0	0	0	0	0	0	0	0	0	0	0	0	0	0	0	0	0	0	0	0	Arthropoda; Malacostraca; Amphipoda; Amphipoda_X; Amphipoda_XX; Amphipoda_XXX	amphipoda
AZTI-40_61829	0	0	69.01	0	20.04	34.92	0	0	0	0	0	0	0	0	0	24.35	229.35	0.57	1.43	0.65	9.04	3.36	0	0	0	0	0	0	0	0	0	0	0	Arthropoda; Malacostraca; Amphipoda; Amphipoda_X; Amphipoda_XX; Amphipoda_XXX	amphipoda
AZTI-40_64050	0	0	1.33	0	0	0	0	0	0	0	0	0	0	0	0	0	0	0	0	0	0	0	0	0	0	0	0	0	0	0	0	0	0	Arthropoda; Malacostraca; Amphipoda; Amphipoda_X; Amphipoda_XX; Amphipoda_XXX	amphipoda
AZTI-40_67310	0	0	3.18	0	3.41	0	0	0	0	0	0	0	0	0	0	0	0	0	0	0	0	0	0	0	0	0	0	0	0	0	0	0	0	Arthropoda; Malacostraca; Amphipoda; Amphipoda_X; Amphipoda_XX; Amphipoda_XXX	amphipoda
AZTI-40_69661	0	0	3.55	0	1.15	0	0	0	0	0	0	0	0	0	0	0	0	0	0	0	0	0	0	0	0	0	0	0	0	0	0	0	0	Arthropoda; Malacostraca; Amphipoda; Amphipoda_X; Amphipoda_XX; Amphipoda_XXX	amphipoda
AZTI-40_71459	0	0	2.01	0	0	0	0	0	0	0	0	0	0	0	0	0	0	0	0	0	0	0	0	0	0	0	0	0	0	0	0	0	0	Arthropoda; Malacostraca; Amphipoda; Amphipoda_X; Amphipoda_XX; Amphipoda_XXX	amphipoda
AZTI-40_72353	0	0	2.67	0	1.17	0	0	0	0	0	0	0	0	0	0	0	0	0	0	0	0	0	0	0	0	0	0	0	0	0	0	0	0	Arthropoda; Malacostraca; Amphipoda; Amphipoda_X; Amphipoda_XX; Amphipoda_XXX	amphipoda
AZTI-40_73503	0	0	3.32	0	0	0	0	0	0	0	0	0	0	0	0	0	0	0	0	0	0	0	0	0	0	0	0	0	0	0	0	0	0	Arthropoda; Malacostraca; Amphipoda; Amphipoda_X; Amphipoda_XX; Amphipoda_XXX	amphipoda
AZTI-40_73578	0	0	1.29	0	0	0	0	0	0	0	0	0	0	0	0	0	0	0	0	0	0	0	0	0	0	0	0	0	0	0	0	0	0	Arthropoda; Malacostraca; Amphipoda; Amphipoda_X; Amphipoda_XX; Amphipoda_XXX	amphipoda
AZTI-40_74224	0	0	3.96	0	0	0	0	0	0	0	0	0	0	0	0	0	0	0	0	0	0	0	0	0	0	0	0	0	0	0	0	0	0	Arthropoda; Malacostraca; Amphipoda; Amphipoda_X; Amphipoda_XX; Amphipoda_XXX	amphipoda
AZTI-40_77844	0	0	1.92	0	0	0	0	0	0	0	0	0	0	0	0	0	0	0	0	0	0	0	0	0	0	0	0	0	0	0	0	0	0	Arthropoda; Malacostraca; Amphipoda; Amphipoda_X; Amphipoda_XX; Amphipoda_XXX	amphipoda
AZTI-42_275236	0	0	0	0	1.14	0	0	0	0	0	0	0	0	0	0	0	0	0	0	0	0	0	0	0	0	0	0	0	0	0	0	0	0	Arthropoda; Malacostraca; Amphipoda; Amphipoda_X; Amphipoda_XX; Amphipoda_XXX	amphipoda
CNRS-A1_454290	0	0	0	0	0	0	174.2	14.31	0	0	0	15.19	0.71	2.02	0	0	0	0	0	0	0	0	0	0	0	0	0	0	0	0	0	0	0	Arthropoda; Malacostraca; Amphipoda; Amphipoda_X; Amphipoda_XX; Amphipoda_XXX	amphipoda
CNRS-A1_454938	0	0	0	0	0	0	3.58	0	0	0	0	1.47	0	0	0	0	0	0	0	0	0	0	0	0	0	0	0	0	0	0	0	0	0	Arthropoda; Malacostraca; Amphipoda; Amphipoda_X; Amphipoda_XX; Amphipoda_XXX	amphipoda
CNRS-A2_150818	0	0	0	0	0	0	0	2.25	0	0	0	0	0	0	0	0	0	0	0	0	0	0	0	0	0	0	0	0	0	0	0	0	0	Arthropoda; Malacostraca; Amphipoda; Amphipoda_X; Amphipoda_XX; Amphipoda_XXX	amphipoda
CNRS-A3_468528	0	0	0	0	0	0	0	0	2.39	0	0	0	0	0	0	0	0	0	0	0	0	0	0	0	0	0	0	0	0	0	0	0	0	Arthropoda; Malacostraca; Amphipoda; Amphipoda_X; Amphipoda_XX; Amphipoda_XXX	amphipoda
CNRS-N2_299864	0	0	0	0	0	0	0	0	0	0	8.89	0	0	0	0	0	0	0	0	0	0	0	0	0	0	0	0	0	0	0	0	0	0	Arthropoda; Malacostraca; Amphipoda; Amphipoda_X; Amphipoda_XX; Amphipoda_XXX	amphipoda
CNRS-N3_216419	0	0	0	0	0	0	0	0	0	0	0	1.41	0	0	0	0	0	0	0	0	0	0	0	0	0	0	0	0	0	0	0	0	0	Arthropoda; Malacostraca; Amphipoda; Amphipoda_X; Amphipoda_XX; Amphipoda_XXX	amphipoda
CNRS-S1_165372	0	0	0	0	0	0	0	0	0	0	0	0	0.69	1.32	3.13	0	0	0	0	0	0	0	0	0	0	0	0	0	0	0	0	0	0	Arthropoda; Malacostraca; Amphipoda; Amphipoda_X; Amphipoda_XX; Amphipoda_XXX	amphipoda
CNRS-S2_382593	0	0	0	0	0	0	0	0	0	0	0	0	0	1.43	0	0	0	0	0	0	0	0	0	0	0	0	0	0	0	0	0	0	0	Arthropoda; Malacostraca; Amphipoda; Amphipoda_X; Amphipoda_XX; Amphipoda_XXX	amphipoda
CONISMA-1_364192	0	0	0	0	0	0	0	0	0	0	0	0	0	0	0	1.58	0	0	0	0	0	0	0	0	0	0	0	0	0	0	0	0	0	Arthropoda; Malacostraca; Amphipoda; Amphipoda_X; Amphipoda_XX; Amphipoda_XXX	amphipoda
CONISMA-2_172999	0	0	0	0	0	0	0	0	0	0	0	0	0	0	0	0	11.4	0	0	0	0	0	0	0	0	0	0	0	0	0	0	0	0	Arthropoda; Malacostraca; Amphipoda; Amphipoda_X; Amphipoda_XX; Amphipoda_XXX	amphipoda
CONISMA-2_173590	0	0	0	0	0	0	0	0	0	0	0	0	0	0	0	0	5.57	0	0	0	0	0	0	0	0	0	0	0	0	0	0	0	0	Arthropoda; Malacostraca; Amphipoda; Amphipoda_X; Amphipoda_XX; Amphipoda_XXX	amphipoda
CONISMA-2_175223	0	0	0	0	0	0	0	0	0	0	0	0	0	0	0	0	3.46	2.19	0	0	0	0	0	0	0	0	0	0	0	0	0	0	0	Arthropoda; Malacostraca; Amphipoda; Amphipoda_X; Amphipoda_XX; Amphipoda_XXX	amphipoda
CONISMA-2_177112	0	0	0	0	0	0	0	0	0	0	0	0	0	0	0	0	1.42	0	0	0	0	0	0	0	0	0	0	0	0	0	0	0	0	Arthropoda; Malacostraca; Amphipoda; Amphipoda_X; Amphipoda_XX; Amphipoda_XXX	amphipoda
CONISMA-2_181787	0	0	0	0	0	0	0	0	0	0	0	0	0	0	0	0	1.44	0	0	0	0	0	0	0	0	0	0	0	0	0	0	0	0	Arthropoda; Malacostraca; Amphipoda; Amphipoda_X; Amphipoda_XX; Amphipoda_XXX	amphipoda
CONISMA-2_183516	0	0	0	0	0	0	0	0	0	0	0	0	0	0	0	0	1.42	0	0	0	0	0	0	0	0	0	0	0	0	0	0	0	0	Arthropoda; Malacostraca; Amphipoda; Amphipoda_X; Amphipoda_XX; Amphipoda_XXX	amphipoda
CONISMA-2_183717	0	0	0	0	0	0	0	0	0	0	0	0	0	0	0	0	1.36	0	0	0	0	0	0	0	0	0	0	0	0	0	0	0	0	Arthropoda; Malacostraca; Amphipoda; Amphipoda_X; Amphipoda_XX; Amphipoda_XXX	amphipoda
CONISMA-4_25414	0	0	0	0	0	0	0	0	0	0	0	0	0	0	0	0	0	0	2.57	0	0	0	0	0	0	0	0	0	0	0	0	0	0	Arthropoda; Malacostraca; Amphipoda; Amphipoda_X; Amphipoda_XX; Amphipoda_XXX	amphipoda
IOBAS-CHEA_131962	0	0	0	0	0	0	0	0	0	0	0	0	0	0	0	0	0	0	0	0	0	0	0	1.01	2.25	0	0	0	0	0	0	0	0	Arthropoda; Malacostraca; Amphipoda; Amphipoda_X; Amphipoda_XX; Amphipoda_XXX	amphipoda
AZTI-38_239274	17.58	224.19	42.33	0	28.5	0	0	0	2.21	0	0	0	0	0	0	0	0	0	0	0	0	0	0	0	0	0	0	0	0	0	0	0	0	Arthropoda; Malacostraca; Amphipoda	amphipoda
AZTI-38_244933	1.32	0	0	0	0	0	0	0	0	0	0	0	0	0	0	0	0	0	0	0	0	0	0	0	0	0	0	0	0	0	0	0	0	Arthropoda; Malacostraca; Amphipoda	amphipoda
AZTI-38_249634	2.32	12.83	0	0	0	0	0	0	0	0	0	0	0	0	0	0	0	0	0	0	0	0	0	0	0	0	0	0	0	0	0	0	0	Arthropoda; Malacostraca; Amphipoda	amphipoda
AZTI-39_484022	0	6.12	0	0	0	0	0	0	0	0	0	0	0	0	0	0	0	0	0	0	0	0	0	0	0	0	0	0	0	0	0	0	0	Arthropoda; Malacostraca; Amphipoda	amphipoda
CNRS-N1_57751	0	0	0	0	0	0	0	0	0	0.66	0	0	0	0	0	0	0	0	0	0	0	0	0	0	0	0	0	0	0	0	0	253.57	122.99	Arthropoda; Malacostraca; Amphipoda	amphipoda
CNRS-N3_210243	0	0	0	0	0	0	0	0	0	0	0	2.29	0	0	0	0	0	0	0	0	0	0	0	0	0	0	0	0	0	0	0	0	0	Arthropoda; Malacostraca; Amphipoda	amphipoda
CNRS-N3_211058	0	0	0	0	0	0	0	0	0	0	0	1.48	0	0	0	0	0	0	0	0	0	0	0	0	0	0	0	0	0	0	0	0	0	Arthropoda; Malacostraca; Amphipoda	amphipoda
CNRS-N3_212287	0	0	0	0	0	0	0	0	0	0	0	7.46	0	0	0	0	0	0	0	0	0	0	0	0	0	0	0	0	0	0	0	0	0	Arthropoda; Malacostraca; Amphipoda	amphipoda
CONISMA-1_372697	0	0	0	0	0	0	0	0	0	0	0	0	0	0	0	2.25	0	0	0	0	0	0	0	0	0	0	0	0	0	0	0	0	0	Arthropoda; Malacostraca; Amphipoda	amphipoda
CONISMA-1_372802	0	0	0	0	0	0	0	0	0	0	0	0	0	0	0	4.41	0	0	0	0	0	0	0	0	0	0	0	0	0	0	0	0	0	Arthropoda; Malacostraca; Amphipoda	amphipoda
CONISMA-2_172885	0	0	0	0	0	0	0	0	0	0	0	0	0	0	0	0	42.34	0	0	1.34	0	0	0	0	0	0	0	0	0	0	0	0	0	Arthropoda; Malacostraca; Amphipoda	amphipoda
CONISMA-2_177290	0	0	0	0	0	0	0	0	0	0	0	0	0	0	0	0	1.44	0	0	0	0	0	0	0	0	0	0	0	0	0	0	0	0	Arthropoda; Malacostraca; Amphipoda	amphipoda
CONISMA-2_178917	0	0	0	0	0	0	0	0	0	0	0	0	0	0	0	0	2.1	0	0	0	0	0	0	0	0	0	0	0	0	0	0	0	0	Arthropoda; Malacostraca; Amphipoda	amphipoda
CONISMA-3_326173	0	0	0	0	0	0	0	0	0	0	0	0	0	0	0	0	0	61.76	0	1.33	0	0	0	0	0	0	0	0	0	0	0	0	0	Arthropoda; Malacostraca; Amphipoda	amphipoda
KAUST-C2_406471	0	0	0	0	0	0	0	0	0	0	0	0	0	0	0	0	0	0	0	0	0	0	0	0	0	0	0	0	0.61	0	5.26	191.96	394.71	Arthropoda; Malacostraca; Amphipoda	amphipoda
KUCORPI-PAL2_259792	0	0	0	0	0	0	0	0	0	0	0	0	0	0	0	0	0	0	0	0	0	0	0	0	0	0	0	0	0	0	0	0	1.88	Arthropoda; Malacostraca; Amphipoda	amphipoda
AZTI-42_267649	0	0	0	0	4.81	0	0	0	0	0	0	0	0	0	0	0	0	0	0	0	0	0	0	0	0	0	0	0	0	0	0	0	0	Arthropoda; Malacostraca	malacostra
AZTI-43_419217	0	0	0	0	0	1.33	0	0	0	0	0	0	0	0	0	0	0	0	0	0	0	0	0	0	0	0	0	0	0	0	0	0	0	Arthropoda; Malacostraca	malacostra
CNRS-N3_206430	0	0	0	0	0	0	0	0	0	0	0	6.63	0	0	0	0	0	0	0	0	0	0	0	0	0	0	0	0	0	0	0	0	0	Arthropoda; Malacostraca	malacostra
CNRS-N3_211993	0	0	0	0	0	0	0	0	0	0	0	1.39	0	0	0	0	0	0	0	0	0	0	0	0	0	0	0	0	0	0	0	0	0	Arthropoda; Malacostraca	malacostra
CNRS-N3_217633	0	0	0	0	0	0	0	0	0	0	0	1.48	0	0	0	0	0	0	0	0	0	0	0	0	0	0	0	0	0	0	0	0	0	Arthropoda; Malacostraca	malacostra
CNRS-S1_166823	0	0	0	0	0	0	0	0	0	0	0	0	2.36	0	0	0	0	0	0	0	0	0	0	0	0	0	0	0	0	0	0	0	0	Arthropoda; Malacostraca	malacostra
CONISMA-2_173000	0	0	0	0	0	0	0	0	0	0	0	0	0	0	0	0	28.93	0	0	0	0	0	0	0	0	0	0	0	0	0	0	0	0	Arthropoda; Malacostraca	malacostra
CONISMA-5_31739	0	0	0	0	0	0	0	0	0	0	0	0	0	0	0	0	0	0	0	1.24	0	0	0	0	0	0	0	0	0	0	0	0	0	Arthropoda; Malacostraca	malacostra
CONISMA-5_38164	0	0	0	0	0	0	0	0	0	0	0	0	0	0	0	0	0	0	0	1.25	0	0	0	0	0	0	0	0	0	0	0	0	0	Arthropoda; Malacostraca	malacostra
KAUST-A1_89073	0	0	0	0	0	0	0	0	0	0	0	0	0	0	0	0	0	0	0	0	0	0	0	0	0	0	1.75	0	0	0	0	0	0	Arthropoda; Malacostraca	malacostra
AZTI-38_248721	0.62	12.61	0	5.23	1.17	1.13	0	2.26	0.74	0	9.91	0	0	0	0	0	1.37	0	0	0	0	0	0	0	0	0	48.18	0.65	0	0	7.3	56.25	111.55	Arthropoda; Insecta; Coleoptera; Scarabaeidae; Dichotomius; Dichotomius_nisus	insecta
AZTI-38_239364	0.65	6.25	0	0	0	1.28	0	0	0	0	0	0	0	0	0	0	0	0	0	0	0	0	0	0	0	0	0	0	0	0	0	0	0	Arthropoda; Insecta	insecta
AZTI-38_242813	1.24	10.84	0	0	0	0	0	0	0	0	0	0	0	0	0	0	0	0	0	0	0	0	0	0	0	0	0	0	0	0	0	0	0	Arthropoda; Insecta	insecta
AZTI-38_245021	1.12	0	0	0	0	0	0	0	0	0	0	0	0	0	0	0	0	0	0	0	0	0	0	0	0	0	0	0	0	0	0	0	0	Arthropoda; Insecta	insecta
AZTI-39_484508	0	2.73	0	0	0	0	0	0	0	0	0	0	0	0	0	0	0	0	0	0	0	0	0	0	0	0	0	0	0	0	0	0	0	Arthropoda; Insecta	insecta
AZTI-39_485725	0	1.31	0	0	0	0	0	0	0	0	0	0	0	0	0	0	0	0	0	0	0	0	0	0	0	0	0	0	0	0	0	0	0	Arthropoda; Insecta	insecta
AZTI-39_485840	0	1.45	0	0	0	0	0	0	0	0	0	0	0	0	0	0	0	0	0	0	0	0	0	0	0	0	0	0	0	0	0	0	0	Arthropoda; Insecta	insecta
AZTI-39_491586	0	1.37	0	0	0	0	1.46	0	0	0	0	0	0.65	0	0	0	0	0	0	0	0	0	0	0	0	0	0	0	0	0	0	0	0	Arthropoda; Insecta	insecta
AZTI-40_64025	0	0	0.7	0	0	0	0	0	0	3.33	0.99	1.46	0.78	3727.75	3.03	0	0	4.22	0	0	0	0	0	0	5.01	0	0	0	1.11	0	0	1.78	0	Arthropoda; Insecta	insecta
AZTI-40_67282	0	0	3.35	0.67	0	0.59	4.39	0	0	0	0	0	0	0	6.3	0	0	0	0	0	0	0	0	0	0	0	0	0	0	0	0	0	0	Arthropoda; Insecta	insecta
AZTI-40_75789	0	0	5.71	0	0	3.73	0	0	0	0	0	0	0	0	0	0	0	0	0	0	0	0	0	0	0	0	0	0	0	0	0	0	0	Arthropoda; Insecta	insecta
AZTI-42_269591	0	0	0	0	5.17	0	0	0	0	0	0	0	0	0	0	0	0	0	0	0	0	0	0	0	0	0	0	0	0	0	0	0	0	Arthropoda; Insecta	insecta
AZTI-43_416146	0	0	0	0	0	1.96	0	0	0	0	0	0	0	0	0	0	0	0	0	0	0	0	0	0	0	0	0	0	0	0	0	0	0	Arthropoda; Insecta	insecta
AZTI-43_420616	0	0	0	0	0	1.89	0	0	0	0	0	0	0	0	0	0	0	0	0	0	0	0	0	0	0	0	0	0	0	0	0	0	0	Arthropoda; Insecta	insecta
AZTI-43_421275	0	0	0	0	0	1.14	0	0	0	1.4	0	0	0	0.67	0	0	0	0	0	0	0	2.02	0	0	0	0	0	0	0	0	0	0	0	Arthropoda; Insecta	insecta
AZTI-43_422857	0	0	0	0	0	1.26	0	0	0	0	0	0	0	0	0	0	0	0	0	0	0	0	0	0	0	0	0	0	0	0	0	0	0	Arthropoda; Insecta	insecta
CNRS-A1_454227	0	0	0	0	0	0	0.66	0	0	0	0	1.47	0	5.33	12.06	0	0	0	0	0	0	0	0	0	0	0	0	0	0	0	0	0	0	Arthropoda; Insecta	insecta
CNRS-A1_462192	0	0	0	0	0	0	1.49	0	1.48	0	0	0	0	0	12.61	0	0	0	0	0	0	0	0	0	0	0	0	0	0	0	0	0	0	Arthropoda; Insecta	insecta
CNRS-A1_464432	0	0	0	0	0	0	1.49	0	0	0	0	0	0	0	0	0	0	0	0	0	0	0	0	0	0	0	0	0	0	0	0	0	0	Arthropoda; Insecta	insecta
CNRS-A1_465349	0	0	0	0	0	0	2.18	0	0	0	0	0	0	0	0	0	0	0	0	0	0	0	0	0	0	0	0	0	0	0	0	0	0	Arthropoda; Insecta	insecta
CNRS-A1_466608	0	0	0	0	0	0	1.56	0.78	1.47	0	0	0	0	0	0	0	0	0	0	0	0	0	0	0	0	0	0	0	0	0	0	0	0	Arthropoda; Insecta	insecta
CNRS-A2_151333	0	0	0	0	0	0	0	2.85	0	0	0	0.64	0	0	2.35	0	0	0	0	0	0	0	0	0	0	0	0	0	0	0	0	0	0	Arthropoda; Insecta	insecta
CNRS-A2_151978	0	0	0	0	0	0	0	0.76	0	0	0	0	60.56	0	0	0	0	0	0	0	0	0	0	0	0	0	0	0	0	0	0	0	0	Arthropoda; Insecta	insecta
CNRS-A2_153648	0	0	0	0	0	0	0	1.63	0	0	0	0	0	2.65	2.4	0	0	0	0	0	0	0	0	0	0	0	0	0	0	0	0	0	0	Arthropoda; Insecta	insecta
CNRS-A2_157974	0	0	0	0	0	0	0	2.39	0	0	0	0	0	0	0	0	0	0	0	0	0	0	0	0	0	0	0	0	0	0	0	0	0	Arthropoda; Insecta	insecta
CNRS-A3_470141	0	0	0	0	0	0	0	0	1.4	0	0	0	0	0	0	0	0	0	0	0	0	0	0	0	0	0	0	0	0	0	0	0	0	Arthropoda; Insecta	insecta
CNRS-N2_300590	0	0	0	0	0	0	0	0	0	0	13.89	0	0	0	0	0	0	0	0	0	0	0	0	0	0	0	0	0	0	0	0	0	0	Arthropoda; Insecta	insecta
CNRS-N2_303232	0	0	0	0	0	0	0	0	0	0	0.97	0	0	209.94	56.63	0	0	0	0	0	0	0	0	0	0.56	0	0	0	0	0	0	0	0	Arthropoda; Insecta	insecta
CNRS-N2_305795	0	0	0	0	0	0	0	0	0	0	1.95	0	0	0	0	0	0	0	0	0	0	0	0	0	0	0	0	0	0	0	0	0	0	Arthropoda; Insecta	insecta
CNRS-N2_307051	0	0	0	0	0	0	0	0	0	0	1.98	0	0	0	0	0	0	0	0	0	0	0	0	0	0	0	0	0	0	0	0	34.42	0	Arthropoda; Insecta	insecta
CNRS-N3_209381	0	0	0	0	0	0	0	0	0	0	0	2.2	0	0	0	0	0	0	0	0	0	0	0	0	0	0	0	0	0	0	0	0	0	Arthropoda; Insecta	insecta
CNRS-N3_209829	0	0	0	0	0	0	0	0	0	0	0	1.43	0	0	0	0	0	0	0	0	0	0	0	0	0	0	0	0	0	0	0	0	0	Arthropoda; Insecta	insecta
CNRS-S1_159898	0	0	0	0	0	0	0	0	0	0	0	0	5.27	0	0	0	0	0	0	2.73	0	6.05	0	0	0	0	0	0	0	0	0	0	0	Arthropoda; Insecta	insecta
CNRS-S2_377428	0	0	0	0	0	0	0	0	0	0	0	0	0	1.26	0	0	0	0	0	0	0	0	0	0	0	0	0	0	0	0	0	0	0	Arthropoda; Insecta	insecta
CNRS-S2_378555	0	0	0	0	0	0	0	0	0	0	0	0	0	4.87	0	0	0	0	0	0	0	0	0	0	0	0	0	0	0	0	0	0	0	Arthropoda; Insecta	insecta
CNRS-S2_380408	0	0	0	0	0	0	0	0	0	0	0	0	0	1.33	0	0	0	0	0	0	0	0	0	0	0	0	0	0	0	0	0	0	0	Arthropoda; Insecta	insecta
CNRS-S2_380447	0	0	0	0	0	0	0	0	0	0	0	0	0	6.23	0	0	0	0	0	0	0	0	0	0	0	0	0	0	0	0	0	0	0	Arthropoda; Insecta	insecta
CNRS-S2_381352	0	0	0	0	0	0	0	0	0	0	0	0	0	11.32	0	0	0	0	0	0	0	0	0	0	0	0	0	0	0	0	0	0	0	Arthropoda; Insecta	insecta
CNRS-S2_382615	0	0	0	0	0	0	0	0	0	0	0	0	0	16.19	0	0	0	0	0	0	0	0	0	0	0	0	0	0	0	0	0	0	0	Arthropoda; Insecta	insecta
CNRS-S2_384181	0	0	0	0	0	0	0	0	0	0	0	0	0	2.01	0	0	0	0	0	0	0	0	0	0	0	0	0	0	0	0	0	0	0	Arthropoda; Insecta	insecta
CNRS-S2_386258	0	0	0	0	0	0	0	0	0	0	0	0	0	1.34	0	0	0	0	0	0	0	0	0	0	0	0	0	0	0	0	0	0	0	Arthropoda; Insecta	insecta
CNRS-S2_391032	0	0	0	0	0	0	0	0	0	0	0	0	0	4.83	0	0	0	0	0	0	0	0	0	0	0	0	0	0	0	0	0	0	0	Arthropoda; Insecta	insecta
CNRS-S3_111868	0	0	0	0	0	0	0	0	0	0	0	0	0	0	2.34	0	0	0	0	0	0	0	0	0	0	0	0	0	0	0	0	0	0	Arthropoda; Insecta	insecta
CNRS-S3_117657	0	0	0	0	0	0	0	0	0	0	0	0	0	0	1.63	0	0	0	0	0	0	0	0	0	0	0	0	0	0	0	0	0	0	Arthropoda; Insecta	insecta
CNRS-S3_123216	0	0	0	0	0	0	0	0	0	0	0	0	0	0	1.57	0	0	0	0	0	0	0	0	0	0	0	0	0	0	0	0	0	0	Arthropoda; Insecta	insecta
CONISMA-1_362750	0	0	0	0	0	0	0	0	0	0	0	0	0	0	0	1.46	0	0	0	0	0	0	0	0	0	0	0	0	0	0	0	0	0	Arthropoda; Insecta	insecta
CONISMA-3_342194	0	0	0	0	0	0	0	0	0	0	0	0	0	0	0	0	0	0.55	0	0	0	0	9.68	18.02	12.59	0	0	0	0	0	0	0	0	Arthropoda; Insecta	insecta
CONISMA-4_16734	0	0	0	0	0	0	0	0	0	0	0	0	0	0	0	0	0	0	1.39	0	0	0	0	0	0	0	0	0	0	0	0	0	0	Arthropoda; Insecta	insecta
CONISMA-5_35699	0	0	0	0	0	0	0	0	0	0	0	0	0	0	0	0	0	0	0	3.83	0	0	0	0	0	0	0	0	0	0	0	0	0	Arthropoda; Insecta	insecta
CONISMA-5_37276	0	0	0	0	0	0	0	0	0	0	0	0	0	0	0	0	0	0	0	1.28	0	0	0	0	0	0	0	0	0	0	0	0	0	Arthropoda; Insecta	insecta
CONISMA-7_229133	0	0	0	0	0	0	0	0	0	0	0	0	0	0	0	0	0	0	0	0	0	2.68	0	0	0	0	0	0	0	0	0	0	0	Arthropoda; Insecta	insecta
IOBAS-ALA_430564	0	0	0	0	0	0	0	0	0	0	0	0	0	0	0	0	0	0	0	0	0	0	1.31	0	0	0	0	0	0	0	0	0	0	Arthropoda; Insecta	insecta
KAUST-A1_78810	0	0	0	0	0	0	0	0	0	0	0	0	0	0	0	0	0	0	0	0	0	0	0	0	0	0	102.19	0.64	0	0	0	0	0	Arthropoda; Insecta	insecta
KAUST-A1_80228	0	0	0	0	0	0	0	0	0	0	0	0	0	0	0	0	0	0	0	0	0	0	0	0	0	0	6.85	0	0	0	0	0	0	Arthropoda; Insecta	insecta
KAUST-A1_85366	0	0	0	0	0	0	0	0	0	0	0	0	0	0	0	0	0	0	0	0	0	0	0	0	0	0	1.76	0	0	0	0	0	0	Arthropoda; Insecta	insecta
KAUST-C1_190968	0	0	0	0	0	0	0	0	0	0	0	0	0	0	0	0	0	0	0	0	0	0	0	0	0	0	0	3.69	0	0	0	0	0	Arthropoda; Insecta	insecta
KAUST-C3_441629	0	0	0	0	0	0	0	0	0	0	0	0	0	0	0	0	0	0	0	0	0	0	0	0	0	0	0	0	0	1.54	0	0	0	Arthropoda; Insecta	insecta
KAUST-C3_452696	0	0	0	0	0	0	0	0	0	0	0	0	0	0	0	0	0	0	0	0	0	0	0	0	0	0	0	0	0	2.96	0	0	0	Arthropoda; Insecta	insecta
KUCORPI-PAL2_252759	0	0	0	0	0	0	0	0	0	0	0	0	0	0	0	0	0	0	0	0	0	0	0	0	0	0	0	0	0	0	0	0	60.93	Arthropoda; Insecta	insecta
CNRS-A1_454941	0	0	0	0	0	0	15.22	0	0	0	0	0	0	0	0	0	0	0	0	0	0	0	0	0	0	0	0	0	0	0	0	0	0	Arthropoda; Arachnida; Trombidiformes; Trombidiformes_X; Trombidiformes_XX; Trombidiformes_XXX	arachnida
AZTI-42_278259	0	0	0	0	0.53	0	2.09	0.74	0	0	0	0	0	0	0	0	0	0	0	0	0	0	0	0	0	0	0	0	0	0	0	0	0	Arthropoda; Arachnida	arachnida
IOBAS-ALA_436005	0	0	0	0	0	0	0	0	0	0	0	0	0	0	0	0	0	0	0	0	0	0	0.67	0	0	0	5.09	10.98	37.31	12.1	0	0	0	Arthropoda; Arachnida	arachnida
AZTI-38_235654	361.62	0	1.83	13.07	0	0	0	0	0.71	0	0	0.77	0	0	0	0	0	0	0	0	0	0	0	0	0	0	0	0	0	0	0	0	0	Arthropoda	arthropoda
AZTI-38_236404	64.06	0	0	0	0	0	0	0	0	0	0	0	0	0	0	0	0	0	0	0	0	0	0	0	0	0	0	0	0	0	0	0	0	Arthropoda	arthropoda
AZTI-38_238351	1.67	0	0	0	0	0	0	0	0	0	0	0	0	0	0	0	0	0	0	0	0	0	0	0	0	0	0	0	0	0	0	0	0	Arthropoda	arthropoda
AZTI-38_239561	1.15	1.37	0	0	0	0	0	0	0	0	0	0	0	0	0	0	0	0	0	0	0	0	0	0	0	0	0	0	0	0	0	0	0	Arthropoda	arthropoda
AZTI-38_245820	2.97	1.36	0	0	0	0	0	0	0	0	0	0	0	0	0	0	0	0	0	0	0	0	0	0	0	0	0	0	0	0	0	0	0	Arthropoda	arthropoda
AZTI-38_246543	1.88	44.9	0	0	0	0	0	0	0	0	0	0	0	0	0	0	0	0	0	0	0	0	0	0	0	0	0	0	0	0	0	0	0	Arthropoda	arthropoda
AZTI-38_246734	2.34	0	0	0	0	0	0	0	0	0	0	0	0	0	0	0	0	0	0	0	0	0	0	0	0	0	0	0	0	0	0	0	0	Arthropoda	arthropoda
AZTI-38_247461	1.25	0	0	0	0	0	0	0	0	0	0	0	0	0	0	0	0	0	0	0	0	0	0	0	0	0	0	0	0	0	0	0	0	Arthropoda	arthropoda
AZTI-39_483059	0	5.23	0	0	0	0	0	0	0	0	0	0	0	0	0	0	0	0	0	0	0	0	0	0	0	0	0	0	0	0	0	0	0	Arthropoda	arthropoda
AZTI-39_483326	0	9.56	0	0	0	0	0	0	0	0	0	0	0	0	0	0	0	0	0	0	0	0	0	0	0	0	0	0	0	0	0	0	0	Arthropoda	arthropoda
AZTI-39_483591	0	81.39	33.14	0	1.15	0	0	0	0	0	0	0	0	0	0	0	0	0	0	0	0	0	0	0	0	0	0	0	0	0	0	0	0	Arthropoda	arthropoda
AZTI-39_483787	0	5.51	0	0	0	23.22	2.95	1.52	0	0	0	0	0	0	1.62	0	0	0	0	0	0	0	0	0	0	0	0	0	0	0	0	0	0	Arthropoda	arthropoda
AZTI-39_484318	0	4.7	0	0	0	0	0	0	0	0	0	0	0	0	0	0	0	0	0	0	0	0	0	0	0	0	0	0	0	0	0	0	0	Arthropoda	arthropoda
AZTI-39_484502	0	13.56	0	4.96	0	0	0	0	23.94	1.43	8.95	11.33	1.58	3.42	0.79	0	0	0	0	0	0	0	0	0	0	0	0	0	0	0	0	0	0	Arthropoda	arthropoda
AZTI-39_491230	0	1.24	0	0	0	0	0	0	0	0	0	0	0	0	0	0	0	0	0	0	0	0	0	0	0	0	0	0	0	0	0	0	0	Arthropoda	arthropoda
AZTI-39_493371	0	1.29	0	0	0	0	0	0	0	0	0	0	0	0	0	0	0	0	0	0	0	0	0	0	0	0	0	0	0	0	0	0	0	Arthropoda	arthropoda
AZTI-39_494776	0	1.32	0	0	0	0	0	0	0	0	0	0	0	0	0	0	0	0	0	0	0	0	0	0	0	0	0	0	0	0	0	0	0	Arthropoda	arthropoda
AZTI-39_496193	0	2.09	0	0	0	0	0	0	0	0	0	0	0	0	2.24	0	0	0	0	0	0	0	0	0	0	0	0	0	0	0	0	0	0	Arthropoda	arthropoda
AZTI-39_496725	0	1.35	0	0	0	0	0	0	0	0	0	0	0	0	0	0	0	0	0	0	0	0	0	0	0	0	0	0	0	0	0	0	0	Arthropoda	arthropoda
AZTI-39_497980	0	5.83	0	0	0	0	0	0	0	0	0	0	0	0	0	0	0	0	0	0	0	0	0	0	0	0	0	0	0	0	0	0	0	Arthropoda	arthropoda
AZTI-40_61497	0	0	3.92	0	0	0	0	0	0	0	0	0	0	0	0	0	0	0	0	0	0	0	0	0	0	0	0	0	0	0	0	0	0	Arthropoda	arthropoda
AZTI-40_68530	0	0	0.63	0	0	0.57	0	0	0	0	0.99	0	189.01	0	0	0	0	0	0	0	0	0	0	0.53	0	0	0	0	0	0	0	0	0	Arthropoda	arthropoda
AZTI-42_271473	0	0	0	0	1.23	1.71	0	0	0	0	0	0	0	0	0	0	0	0	0	0	0	0	0	0	0	0	0	0	0	0	0	0	0	Arthropoda	arthropoda
AZTI-42_274367	0	0	0	0	1.19	0	0	0	0	0	0	0	0	0	0	0	0	0	1.3	0	0	0	0	0	0	0	0	0	0	0	38.76	528.6	664.63	Arthropoda	arthropoda
AZTI-42_282296	0	0	0	0	1.74	0	0	0	0	0	0	0	0	0	0	0	0	0	0	0	0	0	0	0	0	0	0	0	0	0	0	0	0	Arthropoda	arthropoda
AZTI-42_283255	0	0	0	0	1.11	2.88	0	0	0	0	0	0	0	0	0	0	0	0	0	0	0	0	0	0	0	0	0	0	0	0	0	0	0	Arthropoda	arthropoda
AZTI-43_409373	0	0	0	0	0	5.97	0	0	0	0	0	0	0	0	0	0	0	0	0	0	0	0	0	0	0	0	0	0	0	0	0	0	0	Arthropoda	arthropoda
AZTI-43_419779	0	0	0	0	0	2.29	0	0	0	0	0	0	0	0	0	0	0	0	0	0	0	0	0	0	0	0	0	0	0	0	0	0	0	Arthropoda	arthropoda
AZTI-43_420623	0	0	0	0	0	1.27	0	0	0	0	0	0	0	0	0	0	0	0	0	0	0	0	0	0	0	0	0	0	0	0	0	0	0	Arthropoda	arthropoda
AZTI-43_422838	0	0	0	0	0	0.65	0	0	0	0	0	0	0	0	11.72	0	0	0	2.8	0	0	1.23	0	0	0	0	0	0	0	0	0	0	0	Arthropoda	arthropoda
CNRS-A1_454132	0	0	0	0	0	0	320.81	2.96	8.19	0	0	1.5	168.42	0	3.81	0	0	0	0	0	0	0	0	0	0	0	0	0	0	0	0	0	0	Arthropoda	arthropoda
CNRS-A1_454620	0	0	0	0	0	0	235.79	696.3	11.73	51.94	0	19.4	21.67	8.44	10.07	0	0	0	0	0	0	0	0	0	0	1.49	0	0	0	0	0	0	0	Arthropoda	arthropoda
CNRS-A1_454797	0	0	0	0	0	0	245.99	27.1	41.98	0	0	0	0	0	0.79	0	0.7	0	0	0	0	0	1.37	0	0	0	0	0	0	0	0	0	0	Arthropoda	arthropoda
CNRS-A1_455139	0	0	0	0	0	0	17.84	0	0	1.34	0	0	0	1.36	0	0	0	0	0	0	0	0	0	0	0	0	0	0	0	0	0	0	0	Arthropoda	arthropoda
CNRS-A1_455325	0	0	0	0	0	0	1.5	0	0	0	0	0	0	0	0	0	0	0	0	0	0	0	0	0	0	0	0	0	0	0	0	0	0	Arthropoda	arthropoda
CNRS-A1_455516	0	0	0	0	0	0	1.54	0	0	0	0	0	0	0	0	0	0	0	0	0	0	0	0	0	0	0	0	0	0	0	0	0	0	Arthropoda	arthropoda
CNRS-A1_456130	0	0	0	0	0	0	2.18	0	5.91	0	0	0	0	0	0	0	0	0	0	0	0	0	0	0	0	0	0	0	0	0	0	0	0	Arthropoda	arthropoda
CNRS-A1_456175	0	0	0	0	0	0	1.55	0	0	0	0	0	0	0	0	0	0	0	0	0	0	0	0	0	0	0	0	0	0	0	0	0	0	Arthropoda	arthropoda
CNRS-A1_457538	0	0	0	0	0	0	1.52	0	0	0	0	0	0	0	0	0	0	0	0	0	0	0	0	0	0	0	0	0	0	0	0	0	0	Arthropoda	arthropoda
CNRS-A1_457893	0	0	0	0	0	0	5.12	1.45	1.53	0	0	0	0	1.42	4.69	0	0	0	0	0	0	0	0	0	0	0	0	0	0	0	0	0	0	Arthropoda	arthropoda
CNRS-A1_458043	0	0	0	0	0	0	1.53	0	0	0	0	0	0	0	0	0	0	0	0	0	0	0	0	0	0	0	0	0	0	0	0	0	0	Arthropoda	arthropoda
CNRS-A1_461460	0	0	0	0	0	0	1.58	0.7	0	0.71	0	18.05	8.46	2.79	0.75	0	0	0	0	0	0	0	0	0	0	0	0	0	0	0	0	0	0	Arthropoda	arthropoda
CNRS-A1_462052	0	0	0	0	0	0	2.8	0	0	14.09	1	386.37	366.23	9.27	136.42	0	0	0	0	0	0	0	0	0	0	0	0	0	0	0	0	0	0.92	Arthropoda	arthropoda
CNRS-A1_462197	0	0	0	0	0	0	2.24	0	0	0	0	0	0	0	0	0	0	0	0	0	0	0	0	0	0	0	0	0	0	0	0	0	0	Arthropoda	arthropoda
CNRS-A1_463685	0	0	0	0	0	0	2.28	0	4.5	0	0	0	4.5	3.36	0	0	0	0	0	0	0	0	0	0	0	0	0	0	0	0	0	0	0	Arthropoda	arthropoda
CNRS-A1_466692	0	0	0	0	0	0	2.16	0	0	0	0	0	0	0	0	0	0	0	0	0	0	0	0	0	0	0	0	0	0	0	0	0	0	Arthropoda	arthropoda
CNRS-A2_145318	0	0	0	0	0	0	0	22.36	0	0	0	0	0	0	0	0	0	0	0	0	0	0	0	0	0	0	0	0	0	0	0	0	0	Arthropoda	arthropoda
CNRS-A2_145795	0	0	0	0	0	0	0	30.15	22.85	0	0	0	0	0	0	0	0	0	0	0	0	0	0	0	0	0	0	0	0	0	0	0	0	Arthropoda	arthropoda
CNRS-A2_146133	0	0	0	0	0	0	0	2.25	0	0	0	0	0	0	0	0	0	0	0	0	0	0	0	0	0	0	0	0	0	0	0	0	0	Arthropoda	arthropoda
CNRS-A2_146666	0	0	0	0	0	0	0	1.5	0	0	0	0	0	0	0	0	0	0	0	0	0	0	0	0	0	0	0	0	0	0	0	0	0	Arthropoda	arthropoda
CNRS-A2_148473	0	0	0	0	0	0	0	1.45	0	0	0	0	0	0	0	0	0	0	0	0	0	0	0	0	0	0	0	0	0	0	0	0	0	Arthropoda	arthropoda
CNRS-A2_151877	0	0	0	0	0	0	0	3.85	0	0	0	0	0	0	0	0	0	0	0	0	0	0	0	0	0	0	0	0	0	0	0	0	0	Arthropoda	arthropoda
CNRS-A2_156029	0	0	0	0	0	0	0	1.51	0	0	0	0	0	0	0	0	0	0	0	0	0	0	0	0	0	0	0	0	0	0	0	0	0	Arthropoda	arthropoda
CNRS-A2_158019	0	0	0	0	0	0	0	4.38	0	0	0	0	0	0	0	0	0	0	0	0	0	0	0	0	0	0	0	0	0	0	0	0	0	Arthropoda	arthropoda
CNRS-A3_469617	0	0	0	0	0	0	0	0	3.1	0	0	0	0	0	0	0	0	0	0	0	0	0	0	0	0	0	0	0	0	0	0	0	0	Arthropoda	arthropoda
CNRS-A3_471725	0	0	0	0	0	0	0	0	1.4	0	0	0	0	0	0	0	0	0	0	0	0	0	0	0	0	0	0	0	0	0	0	0	0	Arthropoda	arthropoda
CNRS-A3_475398	0	0	0	0	0	0	0	0	4.25	0	0	0	0	0	0	0	0	0	0	0	0	0	0	0	0	0	0	0	0	0	0	0	0	Arthropoda	arthropoda
CNRS-A3_478869	0	0	0	0	0	0	0	0	2.82	0	0	0	0	0	0	0	0	0	0	0	0	0	0	0	0	0	0	0	0	0	0	0	0	Arthropoda	arthropoda
CNRS-A3_481642	0	0	0	0	0	0	0	0	2.26	0	0	0	0	0	0	0	0	0	0	0	0	0	0	0	0	0	0	0	0	0	0	0	0	Arthropoda	arthropoda
CNRS-A3_482290	0	0	0	0	0	0	0	0	5.97	0	0	0	0	0	0	0	0	0	0	0	0	0	0	0	0	0	0	0	0	0	0	0	0	Arthropoda	arthropoda
CNRS-N1_47805	0	0	0	0	0	0	0	0	0	0.7	0	548.61	1.54	1.44	0	0	0	0	0	0	0	2	0	0	0	0	0	0	0	0	0	0	0	Arthropoda	arthropoda
CNRS-N1_47861	0	0	0	0	0	0	0	0	0	1.43	0	0	0	0	0	0	0	0	0	0	0	0	0	0	0	0	0	0	0	0	0	0	0	Arthropoda	arthropoda
CNRS-N1_50407	0	0	0	0	0	0	0	0	0	2.94	0	0	0	0	21.76	0	0	0	0	0	0	0	0	0	0	0	0	0	0	0	0	0	0.94	Arthropoda	arthropoda
CNRS-N1_56391	0	0	0	0	0	0	0	0	0	1.34	0	0	0	0	0	0	0	0	0	0	0	0	0	0	0	0	0	0	0	0	0	0	0	Arthropoda	arthropoda
CNRS-N1_57221	0	0	0	0	0	0	0	0	0	2.15	0	0	0	0	0	0	0	0	0	0	0	0	0	0	0	0	0	0	0	0	0	0	0	Arthropoda	arthropoda
CNRS-N1_59146	0	0	0	0	0	0	0	0	0	1.41	0	0	0	0	0	0	0	0	0	0	0	0	0	0	0	0	0	0	0	0	0	0	0	Arthropoda	arthropoda
CNRS-N2_299924	0	0	0	0	0	0	0	0	0	0	58.45	0	0	0	0	0	0	0	0	0	0	0	0	0	0	0	0	0	0	0	0	0	0	Arthropoda	arthropoda
CNRS-N2_300110	0	0	0	0	0	0	0	0	0	0	26.86	0	0	0	0	0	0	0	0	0	0	0	0	0	0	0	0	0	0	0	0	0	0	Arthropoda	arthropoda
CNRS-N2_300214	0	0	0	0	0	0	0	0	0	0	13.92	0	0	0	0	0	0	0	0	0	0	0	0	0	0	0	0	0	0	0	0	0	0	Arthropoda	arthropoda
CNRS-N2_300397	0	0	0	0	0	0	0	0	0	0	2.95	0	0	0	0	0	0	0	0	0	0	0	0	0	0	0	0	0	0	0	0	0	0	Arthropoda	arthropoda
CNRS-N2_300657	0	0	0	0	0	0	0	0	0	0	8.93	0	0	0	0	0	0	0	0	0	0	0	0	0	0	0	0	0	0	0	0	0	0	Arthropoda	arthropoda
CNRS-N2_300810	0	0	0	0	0	0	0	0	0	0	2.98	0	0	0	0	0	0	0	0	0	0	0	0	0	0	0	0	0	0	0	0	0	0	Arthropoda	arthropoda
CNRS-N2_301947	0	0	0	0	0	0	0	0	0	0	18.89	0	0	0	0	0	0	0	0	0	0	0	0	0	0	0	0	0	0	0	0	0	0	Arthropoda	arthropoda
CNRS-N2_303989	0	0	0	0	0	0	0	0	0	0	5.95	0	0	0	0	0	0	0	0	0	0	0	0	0	0	0	0	0	0	0	0	0	0	Arthropoda	arthropoda
CNRS-N2_304720	0	0	0	0	0	0	0	0	0	0	5.94	0	0	0	0	0	0	0	0	0	0	0	0	0	0	0	0	0	0	0	0	0	0	Arthropoda	arthropoda
CNRS-N2_304952	0	0	0	0	0	0	0	0	0	0	3.97	0	0	0	0	0	0	0	0	0	0	0	0	0	0	0	0	0	0	0	0	0	0	Arthropoda	arthropoda
CNRS-N2_305595	0	0	0	0	0	0	0	0	0	0	2.98	0	0	0	0	0	0	0	0	0	0	0	0	0	0	0	0	0	0	0	0	0	0	Arthropoda	arthropoda
CNRS-N2_308330	0	0	0	0	0	0	0	0	0	0	4.93	0	0	0	0	0	0	0	0	0	0	0	0	0	0	0	0	0	0	0	0	0	0	Arthropoda	arthropoda
CNRS-N2_309296	0	0	0	0	0	0	0	0	0	0	2.96	0	0	0	0	0	0	0	0	0	0	0	0	0	0	0	0	0	0	0	0	0	0	Arthropoda	arthropoda
CNRS-N2_310738	0	0	0	0	0	0	0	0	0	0	5.98	0	0	0	0	0	0	0	0	0	0	0	0	0	0	0	0	0	0	0	0	0	0	Arthropoda	arthropoda
CNRS-N3_209757	0	0	0	0	0	0	0	0	0	0	0	3.7	0	0	0	0	0	0	0	0	0	0	0	0	0	0	0	0	0	0	0	0	0	Arthropoda	arthropoda
CNRS-N3_213552	0	0	0	0	0	0	0	0	0	0	0	1.5	0	0	0	0	0	0	0	0	0	0	0	0	0	0	769.18	0	1.18	0	0	1.74	2.69	Arthropoda	arthropoda
CNRS-N3_215600	0	0	0	0	0	0	0	0	0	0	0	2.21	0	0	0	0	0	0	0	0	0	0	0	0	0	0	0	0	0	0	0	0	0	Arthropoda	arthropoda
CNRS-N3_216211	0	0	0	0	0	0	0	0	0	0	0	1.5	0	0	0	0	0	0	0	0	0	0	0	0	0	0	0	0	0	0	0	0	0	Arthropoda	arthropoda
CNRS-N3_217894	0	0	0	0	0	0	0	0	0	0	0	1.46	0	0	0	0	0	0	0	0	0	0	0	0	0	0	0	0	0	0	0	0	0	Arthropoda	arthropoda
CNRS-N3_218813	0	0	0	0	0	0	0	0	0	0	0	3.09	1.59	0	0	0	0	0	0	0	0	0	0	0	0	0	0	0	0	0	0	0	0	Arthropoda	arthropoda
CNRS-S1_161951	0	0	0	0	0	0	0	0	0	0	0	0	7.8	0	0	0	0	0	0	0	0	0	0	0	0	0	0	0	0	0	0	0	0	Arthropoda	arthropoda
CNRS-S1_164528	0	0	0	0	0	0	0	0	0	0	0	0	1.51	0	0	0	0	0	0	0	0	0	0	0	0	0	0	0	0	0	0	0	0	Arthropoda	arthropoda
CNRS-S1_165767	0	0	0	0	0	0	0	0	0	0	0	0	1.57	0	0	0	0	0	0	0	0	0	0	0	0	0	0	0	0	0	0	0	0	Arthropoda	arthropoda
CNRS-S1_165790	0	0	0	0	0	0	0	0	0	0	0	0	1.59	0	0	0	0	0	0	0	0	0	0	0	0	0	0	0	0	0	0	0	0	Arthropoda	arthropoda
CNRS-S1_166052	0	0	0	0	0	0	0	0	0	0	0	0	1.62	0	0	0	0	0	0	0	0	0	0	0	0	0	0	0	0	0	0	0	0	Arthropoda	arthropoda
CNRS-S1_166522	0	0	0	0	0	0	0	0	0	0	0	0	19.56	0	1.61	0	0	0	0	0	0	0	0	0	0	0	0	0	0	0	0	0	0	Arthropoda	arthropoda
CNRS-S1_168516	0	0	0	0	0	0	0	0	0	0	0	0	1.54	0	0	0	0	0	0	0	0	0	0	0	0	0	0	0	0	0	0	0	0	Arthropoda	arthropoda
CNRS-S1_168834	0	0	0	0	0	0	0	0	0	0	0	0	1.63	0	0	0	0	0	0	0	0	0	0	0	0	0	0	0	0	0	0	0	0	Arthropoda	arthropoda
CNRS-S1_169823	0	0	0	0	0	0	0	0	0	0	0	0	1.56	0	0	0	0	0	0	0	0	0	0	0	0	0	0	0	0	0	0	0	0	Arthropoda	arthropoda
CNRS-S1_172250	0	0	0	0	0	0	0	0	0	0	0	0	1.55	0	0	0	0	0	0	0	0	0	0	0	0	0	0	0	0	0	0	0	0	Arthropoda	arthropoda
CNRS-S2_379147	0	0	0	0	0	0	0	0	0	0	0	0	0	1.39	0	0	0	0	0	0	0	0	0	0	0	0	0	0	0	0	0	0	0	Arthropoda	arthropoda
CNRS-S2_380204	0	0	0	0	0	0	0	0	0	0	0	0	0	2.8	1.61	0	0	0	0	0	0	0	0	0	0	0	0	0	0	0	0	0	0	Arthropoda	arthropoda
CNRS-S2_381903	0	0	0	0	0	0	0	0	0	0	0	0	0	1.31	3.15	0	0	0	0	0	0	0	0	0	0	0	0	0	0	0	0	0	0	Arthropoda	arthropoda
CNRS-S2_385219	0	0	0	0	0	0	0	0	0	0	0	0	0	9.23	0	0	0	0	0	0	0	0	0	0	0	0	0	0	0	0	0	0	0	Arthropoda	arthropoda
CNRS-S2_385829	0	0	0	0	0	0	0	0	0	0	0	0	0	2.07	3.12	0	0	0	0	0	0	0	0	0	0	0	0	0	0	0	0	0	0	Arthropoda	arthropoda
CNRS-S2_386434	0	0	0	0	0	0	0	0	0	0	0	0	0	1.36	0	0	0	0	0	0	0	0	0	0	0	0	0	0	0	0	0	0	0	Arthropoda	arthropoda
CNRS-S3_111495	0	0	0	0	0	0	0	0	0	0	0	0	0	0	10.88	0	0	0	0	0	0	0	0	0	0	0	0	0	0	0	0	0	0	Arthropoda	arthropoda
CNRS-S3_113322	0	0	0	0	0	0	0	0	0	0	0	0	0	0	4.93	0	0	0	0	0	0	0	0	0	0	0	0	0	0	0	0	0	0	Arthropoda	arthropoda
CNRS-S3_114069	0	0	0	0	0	0	0	0	0	0	0	0	0	0	1.53	0	0	0	0	0	0	0	0	0	0	0	0	0	0	0	0	0	0	Arthropoda	arthropoda
CNRS-S3_119953	0	0	0	0	0	0	0	0	0	0	0	0	0	0	1.56	0	0	0	0	0	0	0	0	0	0	0	0	0	0	0	0	0	0	Arthropoda	arthropoda
CNRS-S3_122079	0	0	0	0	0	0	0	0	0	0	0	0	0	0	1.56	0	0	0	0	0	0	0	0	0	0	0	0	0	0	0	0	0	0	Arthropoda	arthropoda
CONISMA-1_362436	0	0	0	0	0	0	0	0	0	0	0	0	0	0	0	36.55	0	37.81	7.85	10.88	1.5	0	0	0	0	0	0	0	0	0	0	0	0	Arthropoda	arthropoda
CONISMA-1_362488	0	0	0	0	0	0	0	0	0	0	0	0	0	0	0	27.34	4.2	0	0	0	0	0	0	0	0	0	0	0	0	0	0	0	0	Arthropoda	arthropoda
CONISMA-1_362525	0	0	0	0	0	0	0	0	0	0	0	0	0	0	0	2.13	1.48	1.75	0	0	0	7.27	0	0	0	0	0	0	0	0	0	0	0	Arthropoda	arthropoda
CONISMA-1_362564	0	0	0	0	0	0	0	0	0	0	0	0	0	0	0	157.56	0	68.19	10.56	63.42	15.06	0	0	0	0	0	0	0	0	0	0	0	0	Arthropoda	arthropoda
CONISMA-1_363613	0	0	0	0	0	0	0	0	0	0	0	0	0	0	0	4.34	0	0	0	0	0	0	0	0	0	0	0	0	0	0	0	0	0	Arthropoda	arthropoda
CONISMA-1_364637	0	0	0	0	0	0	0	0	0	0	0	0	0	0	0	1.47	0	0	1.39	0	0	9.08	0	0	0	0	0	0	0	0	0	0	0	Arthropoda	arthropoda
CONISMA-1_365142	0	0	0	0	0	0	0	0	0	0	0	0	0	0	0	1.58	0	0	0	0	0	0	0	0	0	0	0	0	0	0	0	0	0	Arthropoda	arthropoda
CONISMA-1_366984	0	0	0	0	0	0	0	0	0	0	0	0	0	0	0	1.45	35.51	3.6	0	0	0	0	0	0	0	0	0	0	0	0	0	0	0	Arthropoda	arthropoda
CONISMA-1_367356	0	0	0	0	0	0	0	0	0	0	0	0	0	0	0	1.41	0	0	0	0	0	0	0	0	0	0	0	0	0	0	0	0	0	Arthropoda	arthropoda
CONISMA-1_372787	0	0	0	0	0	0	0	0	0	0	0	0	0	0	0	3.84	0	0	0	0	0	0	0	0	0	0	0	0	0	0	0	0	0	Arthropoda	arthropoda
CONISMA-2_173963	0	0	0	0	0	0	0	0	0	0	0	0	0	0	0	0	1.52	0	0	0	0	0	0	0	0	0	0	0	0	0	0	0	0	Arthropoda	arthropoda
CONISMA-2_174521	0	0	0	0	0	0	0	0	0	0	0	0	0	0	0	0	1.3	0	0	0	5.28	0	0	0	0	0	0	0	0	0	0	0	0	Arthropoda	arthropoda
CONISMA-2_177139	0	0	0	0	0	0	0	0	0	0	0	0	0	0	0	0	2.13	0	0	0	0	0	0	0	0	0	0	0	0	0	0	0	0	Arthropoda	arthropoda
CONISMA-2_177900	0	0	0	0	0	0	0	0	0	0	0	0	0	0	0	0	2.1	0	0	0	0	0	0	0	0	0	0	0	0	0	0	0	0	Arthropoda	arthropoda
CONISMA-2_187471	0	0	0	0	0	0	0	0	0	0	0	0	0	0	0	0	1.47	0.52	0	0	0	0	0	0	0	0	0	0	0	0	0	0	0	Arthropoda	arthropoda
CONISMA-3_326685	0	0	0	0	0	0	0	0	0	0	0	0	0	0	0	0	0	1.07	0	0	0	0	0	0	0	0	0	0	0	0	0	0	0	Arthropoda	arthropoda
CONISMA-3_330492	0	0	0	0	0	0	0	0	0	0	0	0	0	0	0	0	0	6.41	0.51	5.2	0	5.41	0	0	0	0	0	0	0	0	0	0	0	Arthropoda	arthropoda
CONISMA-3_331126	0	0	0	0	0	0	0	0	0	0	0	0	0	0	0	0	0	0.67	0	1.93	0	0	0	0	0	0	0	0	0	0	0	0	0	Arthropoda	arthropoda
CONISMA-5_34628	0	0	0	0	0	0	0	0	0	0	0	0	0	0	0	0	0	0	0	1.44	1.31	11.55	0	0	0	0.67	0	0	0	0	0	0	0	Arthropoda	arthropoda
CONISMA-5_36710	0	0	0	0	0	0	0	0	0	0	0	0	0	0	0	0	0	0	0	1.38	0.76	0	0	0	0	0	0	0	0	0	0	0	0	Arthropoda	arthropoda
CONISMA-6_313527	0	0	0	0	0	0	0	0	0	0	0	0	0	0	0	0	0	0	0	0	1.47	0	0	0	0	0	0	0	0	0	0	0	0	Arthropoda	arthropoda
CONISMA-6_313535	0	0	0	0	0	0	0	0	0	0	0	0	0	0	0	0	0	0	0	0	9.83	0	0	0	0	0	0	0	0	0	0.56	0	0	Arthropoda	arthropoda
CONISMA-6_316095	0	0	0	0	0	0	0	0	0	0	0	0	0	0	0	0	0	0	0	0	1.41	49.74	0	0	0	0	0	0	0	0	0	0	0	Arthropoda	arthropoda
CONISMA-6_320568	0	0	0	0	0	0	0	0	0	0	0	0	0	0	0	0	0	0	0	0	1.35	0	0	0	0	0	0	0	0	0	0	0	0	Arthropoda	arthropoda
CONISMA-6_321672	0	0	0	0	0	0	0	0	0	0	0	0	0	0	0	0	0	0	0	0	1.43	20.09	0	0	0	0	0	0	0	0	0	0	0	Arthropoda	arthropoda
CONISMA-6_323638	0	0	0	0	0	0	0	0	0	0	0	0	0	0	0	0	0	0	0	0	2.88	0	0	0	0	0	0	0	0	0	0	0	0	Arthropoda	arthropoda
CONISMA-7_220663	0	0	0	0	0	0	0	0	0	0	0	0	0	0	0	0	0	0	0	0	0	22.93	0	0	0	0	0	0	0	0	0	0	0	Arthropoda	arthropoda
CONISMA-7_225635	0	0	0	0	0	0	0	0	0	0	0	0	0	0	0	0	0	0	0	0	0	1.39	0	0	0	0	0	0	0	0	0	0	0	Arthropoda	arthropoda
CONISMA-7_225681	0	0	0	0	0	0	0	0	0	0	0	0	0	0	0	0	0	0	0	0	0	3.98	0	0	0	0	0	0	0	0	0	0	0	Arthropoda	arthropoda
CONISMA-7_231934	0	0	0	0	0	0	0	0	0	0	0	0	0	0	0	0	0	0	0	0	0	4.07	0	0	0	0	0	0	0	0	0	0	0	Arthropoda	arthropoda
CONISMA-7_231979	0	0	0	0	0	0	0	0	0	0	0	0	0	0	0	0	0	0	0	0	0	1.44	0	0	0	0	0	0	0	0	0	0	0	Arthropoda	arthropoda
CONISMA-7_233339	0	0	0	0	0	0	0	0	0	0	0	0	0	0	0	0	0	0	0	0	0	1.33	0	0	0	0	0	0	0	0	0	0	0	Arthropoda	arthropoda
CONISMA-7_233896	0	0	0	0	0	0	0	0	0	0	0	0	0	0	0	0	0	0	0	0	0	0.65	0	0	0	0	29.38	0	0	0	0	0	0	Arthropoda	arthropoda
IOBAS-ALA_429778	0	0	0	0	0	0	0	0	0	0	0	0	0	0	0	0	0	0	0	0	0	0	2.83	0	0	0	0	0	0	0	0	0	0	Arthropoda	arthropoda
IOBAS-ALA_438376	0	0	0	0	0	0	0	0	0	0	0	0	0	0	0	0	0	0	0	0	0	0	7.46	22.36	10.42	1.4	0	0	0	0	0	0	0	Arthropoda	arthropoda
IOBAS-CHEA_124733	0	0	0	0	0	0	0	0	0	0	0	0	0	0	0	0	0	0	0	0	0	0	0	2.49	1.03	0	0	0	0	0	0	0	0	Arthropoda	arthropoda
IOBAS-CHEA_133330	0	0	0	0	0	0	0	0	0	0	0	0	0	0	0	0	0	0	0	0	0	0	0	1.86	0.98	0	0	0	0	0	0	0	0	Arthropoda	arthropoda
IOBAS-CHEA_134537	0	0	0	0	0	0	0	0	0	0	0	0	0	0	0	0	0	0	0	0	0	0	0	0.87	0	0	0	0	0	0	0	0	0	Arthropoda	arthropoda
IOBAS-CHEB_344457	0	0	0	0	0	0	0	0	0	0	0	0	0	0	0	0	0	0	0	0	0	0	0	0	1.04	0	0	0	0	0	0	0	0	Arthropoda	arthropoda
IOBAS-CHEB_356930	0	0	0	0	0	0	0	0	0	0	0	0	0	0	0	0	0	0	0	0	0	0	0	0	1.09	0	0	0	0	0	0	0	0	Arthropoda	arthropoda
KAUST-A1_78694	0	0	0	0	0	0	0	0	0	0	0	0	0	0	0	0	0	0	0	0	0	0	0	0	0	0	16.33	0	0	0	0	0	0	Arthropoda	arthropoda
KAUST-A1_79366	0	0	0	0	0	0	0	0	0	0	0	0	0	0	0	0	0	0	0	0	0	0	0	0	0	0	14.23	0	0	0	0	0	0	Arthropoda	arthropoda
KAUST-A1_79468	0	0	0	0	0	0	0	0	0	0	0	0	0	0	0	0	0	0	0	0	0	0	0	0	0	0	5.55	0	0	0	0	0	0	Arthropoda	arthropoda
KAUST-A1_79997	0	0	0	0	0	0	0	0	0	0	0	0	0	0	0	0	0	0	0	0	0	0	0	0	0	0	3.52	0	0	0	0	0	0	Arthropoda	arthropoda
KAUST-A1_81269	0	0	0	0	0	0	0	0	0	0	0	0	0	0	0	0	0	0	0	0	0	0	0	0	0	0	1.12	0	0	0	0	0	0	Arthropoda	arthropoda
KAUST-A1_88551	0	0	0	0	0	0	0	0	0	0	0	0	0	0	0	0	0	0	0	0	0	0	0	0	0	0	1.18	0	0	0	0	0	0	Arthropoda	arthropoda
KAUST-A1_89773	0	0	0	0	0	0	0	0	0	0	0	0	0	0	0	0	0	0	0	0	0	0	0	0	0	0	1.23	0	0	0	0	0	0	Arthropoda	arthropoda
KAUST-A1_89779	0	0	0	0	0	0	0	0	0	0	0	0	0	0	0	0	0	0	0	0	0	0	0	0	0	0	3.05	0	0	0	0	0	0	Arthropoda	arthropoda
KAUST-C1_189091	0	0	0	0	0	0	0	0	0	0	0	0	0	0	0	0	0	0	0	0	0	0	0	0	0	0	0	78.9	0	403.92	0	0	0	Arthropoda	arthropoda
KAUST-C1_192380	0	0	0	0	0	0	0	0	0	0	0	0	0	0	0	0	0	0	0	0	0	0	0	0	0	0	0	1.78	0	0	0	0	0	Arthropoda	arthropoda
KAUST-C1_196160	0	0	0	0	0	0	0	0	0	0	0	0	0	0	0	0	0	0	0	0	0	0	0	0	0	0	0	2.42	0	0	0	0	0	Arthropoda	arthropoda
KAUST-C2_394316	0	0	0	0	0	0	0	0	0	0	0	0	0	0	0	0	0	0	0	0	0	0	0	0	0	0	0	0	7.34	0	0	0	0	Arthropoda	arthropoda
KAUST-C2_394335	0	0	0	0	0	0	0	0	0	0	0	0	0	0	0	0	0	0	0	0	0	0	0	0	0	0	0	0	53.83	70.05	0	0	0	Arthropoda	arthropoda
KAUST-C2_402046	0	0	0	0	0	0	0	0	0	0	0	0	0	0	0	0	0	0	0	0	0	0	0	0	0	0	0	0	1.3	0	0	0	0	Arthropoda	arthropoda
KAUST-C2_405322	0	0	0	0	0	0	0	0	0	0	0	0	0	0	0	0	0	0	0	0	0	0	0	0	0	0	0	0	1.31	0	0	0	0	Arthropoda	arthropoda
KAUST-C2_406775	0	0	0	0	0	0	0	0	0	0	0	0	0	0	0	0	0	0	0	0	0	0	0	0	0	0	0	0	1.13	0	0	0	0	Arthropoda	arthropoda
KAUST-C3_449933	0	0	0	0	0	0	0	0	0	0	0	0	0	0	0	0	0	0	0	0	0	0	0	0	0	0	0	0	0	3.16	0	0	0	Arthropoda	arthropoda
KUCORPI-KAR_498046	0	0	0	0	0	0	0	0	0	0	0	0	0	0	0	0	0	0	0	0	0	0	0	0	0	0	0	0	0	0	130.55	0	0	Arthropoda	arthropoda
KUCORPI-KAR_498272	0	0	0	0	0	0	0	0	0	0	0	0	0	0	0	0	0	0	0	0	0	0	0	0	0	0	0	0	0	0	58.36	0	0	Arthropoda	arthropoda
KUCORPI-KAR_499514	0	0	0	0	0	0	0	0	0	0	0	0	0	0	0	0	0	0	0	0	0	0	0	0	0	0	0	0	0	0	4.4	6.14	0	Arthropoda	arthropoda
KUCORPI-KAR_502271	0	0	0	0	0	0	0	0	0	0	0	0	0	0	0	0	0	0	0	0	0	0	0	0	0	0	0	0	0	0	7.5	0	0	Arthropoda	arthropoda
KUCORPI-KAR_504097	0	0	0	0	0	0	0	0	0	0	0	0	0	0	0	0	0	0	0	0	0	0	0	0	0	0	0	0	0	0	2.61	0	0	Arthropoda	arthropoda
KUCORPI-KAR_508633	0	0	0	0	0	0	0	0	0	0	0	0	0	0	0	0	0	0	0	0	0	0	0	0	0	0	0	0	0	0	3.07	0	0	Arthropoda	arthropoda
KUCORPI-KAR_515199	0	0	0	0	0	0	0	0	0	0	0	0	0	0	0	0	0	0	0	0	0	0	0	0	0	0	0	0	0	0	5.14	110.61	0	Arthropoda	arthropoda
KUCORPI-KAR_515435	0	0	0	0	0	0	0	0	0	0	0	0	0	0	0	0	0	0	0	0	0	0	0	0	0	0	0	0	0	0	1.38	0	0	Arthropoda	arthropoda
KUCORPI-PAL1_13671	0	0	0	0	0	0	0	0	0	0	0	0	0	0	0	0	0	0	0	0	0	0	0	0	0	0	0	0	0	0	0	1.81	0	Arthropoda	arthropoda
KUCORPI-PAL1_2537	0	0	0	0	0	0	0	0	0	0	0	0	0	0	0	0	0	0	0	0	0	0	0	0	0	0	0	0	0	0	0	3.45	0	Arthropoda	arthropoda
KUCORPI-PAL1_2862	0	0	0	0	0	0	0	0	0	0	0	0	0	0	0	0	0	0	0	0	0	0	0	0	0	0	0	0	0	0	0	6.17	0	Arthropoda	arthropoda
KUCORPI-PAL1_5116	0	0	0	0	0	0	0	0	0	0	0	0	0	0	0	0	0	0	0	0	0	0	0	0	0	0	0	0	0	0	0	1.77	1.8	Arthropoda	arthropoda
KUCORPI-PAL1_6216	0	0	0	0	0	0	0	0	0	0	0	0	0	0	0	0	0	0	0	0	0	0	0	0	0	0	0	0	0	0	0	3.47	0	Arthropoda	arthropoda
KUCORPI-PAL1_6350	0	0	0	0	0	0	0	0	0	0	0	0	0	0	0	0	0	0	0	0	0	0	0	0	0	0	0	0	0	0	0	2.73	0	Arthropoda	arthropoda
KUCORPI-PAL2_253463	0	0	0	0	0	0	0	0	0	0	0	0	0	0	0	0	0	0	0	0	0	0	0	0	0	0	0	0	0	0	0	0	22.08	Arthropoda	arthropoda
KUCORPI-PAL2_263047	0	0	0	0	0	0	0	0	0	0	0	0	0	0	0	0	0	0	0	0	0	0	0	0	0	0	0	0	0	0	0	0	1.75	Arthropoda	arthropoda
AZTI-38_235540	1914.44	0.64	0	223.59	84.21	71.07	0	0	0	0	1	1.49	0	0	0	1.5	0	0	0	0	0	0	0	0	0	0	1.64	0	0	0	0	0	0	Annelida; Polychaeta; Terebellida; Terebellida_X; Terebellida_XX; Terebellida_XX_X	polychaeta
AZTI-38_240181	1.18	0	0	0	0	0	0	0	0	0	0	0	0	0	0	0	0	0	0	0	0	0	0	0	0	0	0	0	0	0	0	0	0	Annelida; Polychaeta; Terebellida; Terebellida_X; Terebellida_XX; Terebellida_XX_X	polychaeta
AZTI-38_241844	0.5	0	0	0	0	0	0	0	0	0	0	95.85	0.81	0	0	0	0	0	0	0	0	0	0	0	0	0	0	0	0	0	0	0	0	Annelida; Polychaeta; Terebellida; Terebellida_X; Terebellida_XX; Terebellida_XX_X	polychaeta
AZTI-38_242589	3.39	0	0	0	0	0	0	0	0	0	0	0	0	0	0	0	0	0	0	0	0	0	0	0	0	0	0	0	0	0	0	0	0	Annelida; Polychaeta; Terebellida; Terebellida_X; Terebellida_XX; Terebellida_XX_X	polychaeta
AZTI-38_247049	1.19	0	0	0	0	0	0	0	0	0	0	0	0	0	0	0	0	0	0	0	0	0	0	0	0	0	0	0	0	0	0	0	0	Annelida; Polychaeta; Terebellida; Terebellida_X; Terebellida_XX; Terebellida_XX_X	polychaeta
AZTI-38_247376	6.71	0	0	0	0	0	0	0	0	0	0	0	0	0	0	0	0	0	0	0	0	0	0	0	0	0	0	0	0	0	0	0	0	Annelida; Polychaeta; Terebellida; Terebellida_X; Terebellida_XX; Terebellida_XX_X	polychaeta
AZTI-38_247857	1.26	0	0	0	0	0	0	0	0	0	0	0	0	0	0	0	0	0	0	0	0	0	0	0	0	0	0	0	0	0	0	0	0	Annelida; Polychaeta; Terebellida; Terebellida_X; Terebellida_XX; Terebellida_XX_X	polychaeta
AZTI-38_249790	1.16	0	0	0	0	0	0	0	0	0	0	0	0	0	0	0	0	0	0	0	0	0	0	0	0	0	0	0	0	0	0	0	0	Annelida; Polychaeta; Terebellida; Terebellida_X; Terebellida_XX; Terebellida_XX_X	polychaeta
AZTI-38_250025	1.84	0	0	0	0	0	0	0	0	0	0	0	0	0	0	0	0	0	0	0	0	0	0	0	0	0	0	0	0	0	0	0	0	Annelida; Polychaeta; Terebellida; Terebellida_X; Terebellida_XX; Terebellida_XX_X	polychaeta
CNRS-A1_454232	0	0	0	0	0	0	76.46	6.47	0	13.13	0	0	4.64	129.83	121.66	0	0	0	0	0	0	0	0	0	0	0	0	0	0	0	0	0	0	Annelida; Polychaeta; Terebellida; Terebellida_X; Terebellida_XX; Terebellida_XX_X	polychaeta
CNRS-A1_454257	0	0	0	0	0	0	88.54	0	0	0	0	2.21	0	0	0	0	0	0	0	0	0	0	0	0	0	0	0	0	0	0	0	0	0	Annelida; Polychaeta; Terebellida; Terebellida_X; Terebellida_XX; Terebellida_XX_X	polychaeta
CNRS-A2_148534	0	0	0	0	0	0	0	2.37	0	0	0	0	0	0	0	0	0	0	0	0	0	0	0	0	0	0	0	0	0	0	0	0	0	Annelida; Polychaeta; Terebellida; Terebellida_X; Terebellida_XX; Terebellida_XX_X	polychaeta
CNRS-A3_471466	0	0	0	0	0	0	0	0	17.6	9.79	0	0	0	0	0	0.82	0	0	0	0	0	0	0	0	0	0	0	0	0	0	0	0	0	Annelida; Polychaeta; Terebellida; Terebellida_X; Terebellida_XX; Terebellida_XX_X	polychaeta
CNRS-N1_61055	0	0	0	0	0	0	0	0	0	1.99	0	0	0	0	0	0	0	0	0	0	0	0	0	0	0	0	0	0	0	0	0	0	0	Annelida; Polychaeta; Terebellida; Terebellida_X; Terebellida_XX; Terebellida_XX_X	polychaeta
CNRS-S2_382288	0	0	0	0	0	0	0	0	0	0	0	0	0	3.98	6.67	0	0	0	0	0	0	0	0	0	0	0	0	0	0	0	0	0	0	Annelida; Polychaeta; Terebellida; Terebellida_X; Terebellida_XX; Terebellida_XX_X	polychaeta
CNRS-S2_384691	0	0	0	0	0	0	0	0	0	0	0	0	0	1.98	50.92	0	0	0	0	0	0	0	0	0	0	0	0	0	0	0	0	0	0	Annelida; Polychaeta; Terebellida; Terebellida_X; Terebellida_XX; Terebellida_XX_X	polychaeta
CNRS-S3_118476	0	0	0	0	0	0	0	0	0	0	0	0	0	0	1.59	0	0	0	0	0	0	0	0	0	0	0	0	0	0	0	0	0	0	Annelida; Polychaeta; Terebellida; Terebellida_X; Terebellida_XX; Terebellida_XX_X	polychaeta
CONISMA-7_227632	0	0	0	0	0	0	0	0	0	0	0	0	0	0	0	0	0	0	0	0	0	0.69	226.18	129.93	30.23	720.53	0	0	0	0	0	0	0	Annelida; Polychaeta; Terebellida; Terebellida_X; Terebellida_XX; Terebellida_XX_X	polychaeta
IOBAS-CHEA_128332	0	0	0	0	0	0	0	0	0	0	0	0	0	0	0	0	0	0	0	0	0	0	0	1	0	3.63	0	0	0	0	0	0	0	Annelida; Polychaeta; Terebellida; Terebellida_X; Terebellida_XX; Terebellida_XX_X	polychaeta
IOBAS-CHEB_353425	0	0	0	0	0	0	0	0	0	0	0	0	0	0	0	0	0	0	0	0	0	0	0	0	1.03	0	0	0	0	0	0	0	0	Annelida; Polychaeta; Terebellida; Terebellida_X; Terebellida_XX; Terebellida_XX_X	polychaeta
IOBAS-KAM_298167	0	0	0	0	0	0	0	0	0	0	0	0	0	0	0	0	0	0	0	0	0	0	0	0	0	1.49	0	0	0	0	0	0	0	Annelida; Polychaeta; Terebellida; Terebellida_X; Terebellida_XX; Terebellida_XX_X	polychaeta
KAUST-C1_189198	0	0	0	0	0	0	0	0	0	0	0	0	0	0	0	0	0	0	0	0	0	0	0	0	0	0	0	8.46	0	3.54	0	0	0	Annelida; Polychaeta; Terebellida; Terebellida_X; Terebellida_XX; Terebellida_XX_X	polychaeta
AZTI-41_95864	0	0	0	215.09	8.27	0	0	0	0	0	0	0	0	0	0	0	0	0	0	0	0	0	0	0	0	0	0	0	0	0	0	0	0.93	Annelida; Polychaeta; Terebellida	polychaeta
CNRS-A1_456835	0	0	0	0	0	0	3.01	0	0	0	0	0	0	0	0	0	0	0	0	0	0	0	0	0	0	0	0	0	0	0	0	0	0	Annelida; Polychaeta; Terebellida	polychaeta
CNRS-A1_460514	0	0	0	0	0	0	1.39	0	0	0	0	0	0	0	0	0	0	0	0	0	0	0	0	0	0	0	0	0	0	0	0	0	0	Annelida; Polychaeta; Terebellida	polychaeta
CNRS-N1_57587	0	0	0	0	0	0	0	0	0	0.7	0	0	0	0.62	0	0	0	0	0	0	0	0	0	0	0	0	0	0	0	0	0	0	0	Annelida; Polychaeta; Terebellida	polychaeta
CONISMA-5_32603	0	0	0	0	0	0	0	0	0	0	0	0	0	0	0	0	0	0	0	5.43	0	0	0	0	0	0	0	0	0	0	0	0	0	Annelida; Polychaeta; Spionida; Spionidae; Polydora; Polydora	polychaeta
IOBAS-ALA_425271	0	0	0	0	0	0	0	0	0	0	0	0	0	0	0	0	0	0	0	0	0	0	27.52	0	0.48	0	0	0	0	0	0	0	0	Annelida; Polychaeta; Spionida; Spionidae; Polydora; Polydora	polychaeta
IOBAS-ALA_429946	0	0	0	0	0	0	0	0	0	0	0	0	0	0	0	0	0	0	0	0	0	0	1.46	5.13	1.6	0	0	0	0	0	0	0	0	Annelida; Polychaeta; Spionida; Spionidae; Polydora; Polydora	polychaeta
CNRS-A3_470377	0	0	0	0	0	0	0	0	17.57	0	0	0	0	0	0	0	0	0	0	0	0	0	0	0	0	0	0	0	0	0	0	0	0	Annelida; Polychaeta; Spionida; Spionida_X; Spionida_XX; Spionida_XX_X	polychaeta
KAUST-C1_189939	0	0	0	0	0	0	0	0	0	0	0	0	0	0	0	0	0	0	0	0	0	0	0	0	0	0	0	10.61	20.16	3.97	0	0	0	Annelida; Polychaeta; Spionida; Chaetopteridae; Phyllochaetopterus; Phyllochaetopterus	polychaeta
AZTI-42_282847	0	0	0	0	1.15	0	0	9.76	0	0	0	0	0	0	0	0	0	0	0	0	0	0	0	0	0	0	0	0	0	0	0	0	0	Annelida; Polychaeta; Spionida; Chaetopteridae; Chaetopterus; Chaetopterus	polychaeta
CNRS-S2_382190	0	0	0	0	0	0	0	0	0	0	0	0	0	2.05	0	0	0	0	0	0	0	0	0	0	0	0	0	0	0	0	0	0	0	Annelida; Polychaeta; Sabellida; Serpulidae; Hydroides; Hydroides	polychaeta
CNRS-A1_461996	0	0	0	0	0	0	0.73	476.12	0	0.8	0	0.79	0	0	145.4	0	0	0	1.34	0	0	0	0	0	0	1.42	0	0	0	0	0	0	0	Annelida; Polychaeta; Sabellida; Sabellidae; Sabella; Sabella	polychaeta
CNRS-A2_147923	0	0	0	0	0	0	0	1.47	0	0	0	0	0	0	0	0	0	0	0	0	0	0	0	0	0	0	0	0	0	0	0	0	0	Annelida; Polychaeta; Sabellida; Sabellidae; Sabella; Sabella	polychaeta
KUCORPI-KAR_516967	0	0	0	0	0	0	0	0	0	0	0	0	0	0	0	0	0	0	0	0	0	0	0	0	0	0	0	0	0	0	2.76	7.93	168.27	Annelida; Polychaeta; Sabellida; Sabellida_X; Sabellida_XX; Sabellida_XX_X	polychaeta
AZTI-38_251311	1.3	0.69	0	1.41	0	0	0	0	0	0	1.98	0	0	0	0	165.61	0	12.26	0	16.61	1592.61	3308.83	4.11	0	0	2.11	1.8	0	0	0	0	0	0	Annelida; Polychaeta; Sabellida; Sabellariidae; Sabellaria; Sabellaria	polychaeta
CONISMA-2_186529	0	0	0	0	0	0	0	0	0	0	0	0	0	0	0	0	2.27	0	8.59	1.38	0	140.57	0	0	0	0	0	0	0	0	0	0	0	Annelida; Polychaeta; Sabellida; Sabellariidae; Sabellaria; Sabellaria	polychaeta
CONISMA-6_312306	0	0	0	0	0	0	0	0	0	0	0	0	0	0	0	0	0	0	0	0	1.32	1.29	0	0	0	0	0	0	0	0	0	0	0	Annelida; Polychaeta; Sabellida; Sabellariidae; Sabellaria; Sabellaria	polychaeta
CONISMA-6_313206	0	0	0	0	0	0	0	0	0	0	0	0	0	0	0	0	0	0	0	0	6.97	4.61	0	0	0	0	0	0	0	0	0	0	0	Annelida; Polychaeta; Sabellida; Sabellariidae; Sabellaria; Sabellaria	polychaeta
CONISMA-6_316119	0	0	0	0	0	0	0	0	0	0	0	0	0	0	0	0	0	0	0	0	2.17	1.29	0	0	0	0	0	0	0	0	0	0	0	Annelida; Polychaeta; Sabellida; Sabellariidae; Sabellaria; Sabellaria	polychaeta
CONISMA-7_220805	0	0	0	0	0	0	0	0	0	0	0	0	0	0	0	0	0	0	0	0	0	2.64	0	0	0	0	0	0	0	0	0	0	0	Annelida; Polychaeta; Sabellida; Sabellariidae; Sabellaria; Sabellaria	polychaeta
CONISMA-7_222236	0	0	0	0	0	0	0	0	0	0	0	0	0	0	0	0	0	0	0	0	0	1.35	0	0	0	0	0	0	0	0	0	0	0	Annelida; Polychaeta; Sabellida; Sabellariidae; Sabellaria; Sabellaria	polychaeta
CONISMA-7_224311	0	0	0	0	0	0	0	0	0	0	0	0	0	0	0	0	0	0	0	0	0	5.97	0	0	0	0	0	0	0	0	0	0	0	Annelida; Polychaeta; Sabellida; Sabellariidae; Sabellaria; Sabellaria	polychaeta
CONISMA-7_228678	0	0	0	0	0	0	0	0	0	0	0	0	0	0	0	0	0	0	0	0	0	1.42	0	0	0	0	0	0	0	0	0	0	0	Annelida; Polychaeta; Sabellida; Sabellariidae; Sabellaria; Sabellaria	polychaeta
CONISMA-7_232390	0	0	0	0	0	0	0	0	0	0	0	0	0	0	0	0	0	0	0	0	0	11.32	0	0	0	0	0	0	0	0	0	0	0	Annelida; Polychaeta; Sabellida; Sabellariidae; Sabellaria; Sabellaria	polychaeta
CONISMA-7_232466	0	0	0	0	0	0	0	0	0	0	0	0	0	0	0	0	0	0	0	0	0	6.61	0	0	0	0	0	0	0	0	0	0	0	Annelida; Polychaeta; Sabellida; Sabellariidae; Sabellaria; Sabellaria	polychaeta
KAUST-C3_440367	0	0	0	0	0	0	0	0	0	0	0	0	0	0	0	0	0	0	0	0	0	0	0	0	0	0	0	0	0	43.28	0	0	0	Annelida; Polychaeta; Polychaeta_X; Polychaeta_XX; Polychaeta_XX_X; Polychaeta_XX_XX	polychaeta
KAUST-C3_445012	0	0	0	0	0	0	0	0	0	0	0	0	0	0	0	0	0	0	0	0	0	0	0	0	0	0	0	0	0	4.48	0	0	0	Annelida; Polychaeta; Polychaeta_X; Polychaeta_XX; Polychaeta_XX_X; Polychaeta_XX_XX	polychaeta
CNRS-N1_46852	0	0	0	0	0	0	0	0	0	60.38	0	0	0	0	0	0	0	0	0	0	0	0	0	0	0	0	0	0	0	0	0	0	0	Annelida; Polychaeta; Phyllodocida; Syllidae; Trypanosyllis; Trypanosyllis	polychaeta
CONISMA-7_234915	0	0	0	0	0	0	0	0	0	0	0	0	0	0	0	0	0	0	0	0	0	2.03	0	0	0	0	0	0	0	0	0	0	0	Annelida; Polychaeta; Phyllodocida; Syllidae; Trypanosyllis; Trypanosyllis	polychaeta
AZTI-39_490033	0	0.58	0	0	0	0	143.81	333.74	122.22	1.31	4.97	0	38.72	3.37	24.15	0	0	0	0	0	0	0	0	0	0	0	0	0	0	0	0	0	0	Annelida; Polychaeta; Phyllodocida; Syllidae; Syllis; Syllis	polychaeta
AZTI-43_409730	0	0	0	0	0	3.55	0	0	0	0	0	0	0	0	0	0	0	0	0	0	0	0	0	0	0	0	0	0	0	0	0	0	0	Annelida; Polychaeta; Phyllodocida; Syllidae; Syllis; Syllis	polychaeta
CNRS-A2_146922	0	0	0	0	0	0	0	3.03	0	0	0	0	0	0	0	0	0	0	0	0	0	0	0	0	0	0	0	0	0	0	0	0	0	Annelida; Polychaeta; Phyllodocida; Syllidae; Syllis; Syllis	polychaeta
CNRS-A2_157930	0	0	0	0	0	0	0	1.49	0	0	0	0	0	7.92	0	0	0	0	0	0	0	0	0	0	0	0	0	0	0	0	0	0	0	Annelida; Polychaeta; Phyllodocida; Syllidae; Syllis; Syllis	polychaeta
CNRS-A3_469737	0	0	0	0	0	0	0	0	4.52	6.33	0	0	0	0	0	0	0	0	0	0	0	0	0	0	0	0	0	0	0	0	0	0	0	Annelida; Polychaeta; Phyllodocida; Syllidae; Syllis; Syllis	polychaeta
AZTI-38_235569	774.84	0	0	0	0	2.67	0	0	0	0	0	2.98	0	0	0	0	0	0	0	0	0	0.59	0	0	0	0	2.29	0	0	0	0	0	0	Annelida; Polychaeta; Phyllodocida; Syllidae; Proceraea; Proceraea	polychaeta
AZTI-38_235820	143.73	65.78	0	0	0	0	0	0	0	0	0	0	0	0	0	0	0	46.63	0	0	0	0	0	0	0	0	0	0	0	0	0	0	0	Annelida; Polychaeta; Phyllodocida; Syllidae; Proceraea; Proceraea	polychaeta
AZTI-38_236788	1.2	0	0	0	0	0	0	0	0	0	0	0	0	0	0	0	0	0	0	0	0	0	0	0	0	0	0	0	0	0	0	0	0	Annelida; Polychaeta; Phyllodocida; Syllidae; Proceraea; Proceraea	polychaeta
AZTI-38_240303	1.32	0	0	0	0	0	0	0	0	0	0	0	0	0	0	0	0	0	0	0	0	0	0	0	0	0	0	0	0	0	0	0	0	Annelida; Polychaeta; Phyllodocida; Syllidae; Proceraea; Proceraea	polychaeta
AZTI-38_241319	4.08	0	0	0	0	0	0	0	0	0	0	0	0	0	0	0	0	0	0	0	0	0	0	0	0	0	0	0	0	0	0	0	0	Annelida; Polychaeta; Phyllodocida; Syllidae; Proceraea; Proceraea	polychaeta
AZTI-38_249839	1.22	0	0	0	0	0	0	0	0	0	0	0	0	0	0	0	0	0	0	0	0	0	0	0	0	0	0	0	0	0	0	0	0	Annelida; Polychaeta; Phyllodocida; Syllidae; Proceraea; Proceraea	polychaeta
AZTI-39_487148	0	2.03	0	0	0	0	0	0	0	0	0	0	0	0	0	0	0	0	0	0	0	0	0	0	0	0	0	0	0	0	0	0	0	Annelida; Polychaeta; Phyllodocida; Syllidae; Proceraea; Proceraea	polychaeta
CNRS-A1_455020	0	0	0	0	0	0	23.11	0	0	0	0	0	0	0	0	0	0	1.08	0	0	0	0	0	0	0	0	0	0	0	0	0	0	0	Annelida; Polychaeta; Phyllodocida; Syllidae; Proceraea; Proceraea	polychaeta
CONISMA-3_338528	0	0	0	0	0	0	0	0	0	0	0	0	0	0	0	0	0	1.13	0	0	0	0	0	0	0	0	0	0	0	0	0	0	0	Annelida; Polychaeta; Phyllodocida; Syllidae; Proceraea; Proceraea	polychaeta
AZTI-39_486530	0	1.99	0	0	0	0	0	0	0	0	0	0	0	0	0	0	0	0	0	0	0	0	0	0	0	0	0	0	0	0	0	0	0	Annelida; Polychaeta; Phyllodocida; Syllidae; Myrianida; Myrianida	polychaeta
CNRS-A2_148887	0	0	0	0	0	0	0	5.25	0	0	0	0	0	0	0.75	0	0	0	0	0	0	0	0	0	0	0	0	0	0	0	0	0	0	Annelida; Polychaeta; Phyllodocida; Syllidae; Myrianida; Myrianida	polychaeta
CNRS-S3_122414	0	0	0	0	0	0	0	0	0	0	0	0	0	0	1.59	0	0	0	0	0	0	0	0	0	0	0	0	0	0	0	0	0	0	Annelida; Polychaeta; Phyllodocida; Syllidae; Myrianida; Myrianida	polychaeta
KAUST-A1_91200	0	0	0	0	0	0	0	0	0	0	0	0	0	0	0	0	0	0	0	0	0	0	0	0	0	0	2.15	0	0	0	0	0	0	Annelida; Polychaeta; Phyllodocida; Syllidae	polychaeta
AZTI-38_236058	160.43	208.97	0	2.07	2.36	495.35	0	0	1.43	0	0	0	0	0	0	0	0	0	0	0	0	0	0.71	0	0	0	0	0	0	0	1.11	0	0	Annelida; Polychaeta; Phyllodocida; Polynoidae; Polynoidae_X; Polynoidae_XX	polychaeta
AZTI-38_237351	0.7	2.54	2.04	0	0	1.13	0	0	0	0	0	0	0	0	0	0	0	0	0	0	0	0	0	0	0	0	0	0	0	0	0	0	0	Annelida; Polychaeta; Phyllodocida; Polynoidae; Polynoidae_X; Polynoidae_XX	polychaeta
AZTI-38_237842	6.88	26.68	3.9	3.69	1.78	0	0	0	0	0	0	0	0	0	0	0	0	0	0	0	0	0	0	0	0	0	0	0	0	0	0	0	0	Annelida; Polychaeta; Phyllodocida; Polynoidae; Polynoidae_X; Polynoidae_XX	polychaeta
AZTI-38_238764	1.73	0	0	0	0	0	0	0	0	0	0	0	0	0	0	0	0	0	0	0	0	0	0	0	0	0	0	0	0	0	0	0	0	Annelida; Polychaeta; Phyllodocida; Polynoidae; Polynoidae_X; Polynoidae_XX	polychaeta
AZTI-38_243037	1.3	0	0	0.78	0	0	0	2.93	2.1	0.79	2	3.74	565.04	509.22	676.62	164.72	3.6	0	57.18	75.56	31.97	509.2	2.06	1.47	0	0	0	0	0	0	0	0	0	Annelida; Polychaeta; Phyllodocida; Polynoidae; Polynoidae_X; Polynoidae_XX	polychaeta
AZTI-38_244747	4.27	0	0	0	0	0	0	0	0	0	0	0	0	0	0	0	0	0	0	0	0	0	0	0	0	0	0	0	0	0	0	0	0	Annelida; Polychaeta; Phyllodocida; Polynoidae; Polynoidae_X; Polynoidae_XX	polychaeta
AZTI-39_483973	0	1.39	0	0	0	0	0	0	0	0	0	0	0	0	0	0	0	0	0	0	0	0	0	0	0	0	0	0	0	0	0	0	0	Annelida; Polychaeta; Phyllodocida; Polynoidae; Polynoidae_X; Polynoidae_XX	polychaeta
AZTI-39_486617	0	1.31	0	0	0	1.84	0	0	0	0	0	0	0	0	0	1.52	0	0	0	0	0	1.99	0	0	0	0	0	0	0	0	0	0	0	Annelida; Polychaeta; Phyllodocida; Polynoidae; Polynoidae_X; Polynoidae_XX	polychaeta
AZTI-39_497510	0	4.26	0	0	0	0	0	0	0	0	0	0	0	0	0	0	0	0	0	0	0	0	0	0	0	0	0	0	0	0	0	0	0	Annelida; Polychaeta; Phyllodocida; Polynoidae; Polynoidae_X; Polynoidae_XX	polychaeta
AZTI-43_410585	0	0	0	0	0	9.1	0	0	0	0	0	0	0	0	0	0	0	0	0	0	0	0	0	0	0	0	0	0	0	0	0	0	0	Annelida; Polychaeta; Phyllodocida; Polynoidae; Polynoidae_X; Polynoidae_XX	polychaeta
AZTI-43_410854	0	0	0	0	0	7.06	0	0	0	0	0	0	0	0	0	0	0	0	0	0	0	0	0	0	0	0	0	0	0	0	0	0	0	Annelida; Polychaeta; Phyllodocida; Polynoidae; Polynoidae_X; Polynoidae_XX	polychaeta
AZTI-43_411525	0	0	0	0	0	1.3	0	0	0	0	0	0	0	0	0	0	0	0	0	0	0	0	0	0	0	0	0	0	0	0	0	0	0	Annelida; Polychaeta; Phyllodocida; Polynoidae; Polynoidae_X; Polynoidae_XX	polychaeta
AZTI-43_414546	0	0	0	0	0	1.29	0	0	0	0	0	0	0	0	0	0	0	0	0	0	0	0	0	0	0	0	0	0	0	0	0	0	0	Annelida; Polychaeta; Phyllodocida; Polynoidae; Polynoidae_X; Polynoidae_XX	polychaeta
AZTI-43_423452	0	0	0	0	0	1.13	0	0	0	0	0	0	0	0	0	0	0	0	0	0	0	0	0	0	0	0	0	0	0	0	0	0	0	Annelida; Polychaeta; Phyllodocida; Polynoidae; Polynoidae_X; Polynoidae_XX	polychaeta
AZTI-43_424302	0	0	0	0	0	1.17	0	0	0	0	0	0	0	0	0	0	0	0	0	0	0	0	0	0	0	0	0	0	0	0	0	0	0	Annelida; Polychaeta; Phyllodocida; Polynoidae; Polynoidae_X; Polynoidae_XX	polychaeta
CNRS-S1_158323	0	0	0	0	0	0	0	0	0	0	0	0	4.61	0	0	0	0	0	0	0	0	0	0	0	0	0	0	0	0	0	0	0	0	Annelida; Polychaeta; Phyllodocida; Polynoidae; Polynoidae_X; Polynoidae_XX	polychaeta
CNRS-S1_161941	0	0	0	0	0	0	0	0	0	0	0	0	1.55	0	0	1.59	0	0	1.34	0	0	3.34	0	0	0	0	0	0	0	0	0	0	0	Annelida; Polychaeta; Phyllodocida; Polynoidae; Polynoidae_X; Polynoidae_XX	polychaeta
CNRS-S1_163205	0	0	0	0	0	0	0	0	0	0	0	0	1.56	1.3	0	0	0	0	0	0	0	0	0	0	0	0	0	0	0	0	0	0	0	Annelida; Polychaeta; Phyllodocida; Polynoidae; Polynoidae_X; Polynoidae_XX	polychaeta
CNRS-S1_167233	0	0	0	0	0	0	0	0	0	0	0	0	6.19	0	1.55	0	0	0	0	0	0	0	0	0	0	0	0	0	0	0	0	0	0	Annelida; Polychaeta; Phyllodocida; Polynoidae; Polynoidae_X; Polynoidae_XX	polychaeta
CNRS-S1_171006	0	0	0	0	0	0	0	0	0	0	0	0	0.71	0	0.82	0	0	0	0	0	0	0	0	0	0	0	0	0	0	0	0	0	0	Annelida; Polychaeta; Phyllodocida; Polynoidae; Polynoidae_X; Polynoidae_XX	polychaeta
CNRS-S2_379706	0	0	0	0	0	0	0	0	0	0	0	0	0	27.75	0	2.15	0	0	0	0	0	0	0	0	0	0	0	0	0	0	0	0	0	Annelida; Polychaeta; Phyllodocida; Polynoidae; Polynoidae_X; Polynoidae_XX	polychaeta
CNRS-S2_379901	0	0	0	0	0	0	0	0	0	0	0	0	0	1.38	0	0	0	0	0	0	0	0	0	0	0	0	0	0	0	0	0	0	0	Annelida; Polychaeta; Phyllodocida; Polynoidae; Polynoidae_X; Polynoidae_XX	polychaeta
CNRS-S2_384916	0	0	0	0	0	0	0	0	0	0	0	0	0	1.39	0	0	0	0	0	0	0	0	0	0	0	0	0	0	0	0	0	0	0	Annelida; Polychaeta; Phyllodocida; Polynoidae; Polynoidae_X; Polynoidae_XX	polychaeta
CNRS-S2_389902	0	0	0	0	0	0	0	0	0	0	0	0	0	1.42	0	0	0	0	0	0	0	0	0	0	0	0	0	0	0	0	0	0	0	Annelida; Polychaeta; Phyllodocida; Polynoidae; Polynoidae_X; Polynoidae_XX	polychaeta
CNRS-S3_114070	0	0	0	0	0	0	0	0	0	0	0	0	0	0	8.5	0	0	0	0	0	0	0	0	0	0	0	0	0	0	0	0	0	0	Annelida; Polychaeta; Phyllodocida; Polynoidae; Polynoidae_X; Polynoidae_XX	polychaeta
CNRS-S3_119603	0	0	0	0	0	0	0	0	0	0	0	0	0	0	1.57	0	0	0	0	0	0	0	0	0	0	0	0	0	0	0	0	0	0	Annelida; Polychaeta; Phyllodocida; Polynoidae; Polynoidae_X; Polynoidae_XX	polychaeta
CNRS-S3_120654	0	0	0	0	0	0	0	0	0	0	0	0	0	0	2.23	0	0	0	0	0	0	0	0	0	0	0	0	0	0	0	0	0	0	Annelida; Polychaeta; Phyllodocida; Polynoidae; Polynoidae_X; Polynoidae_XX	polychaeta
CONISMA-1_367022	0	0	0	0	0	0	0	0	0	0	0	0	0	0	0	1.38	0	0	0	0	0	0	0	0	0	0	0	0	0	0	0	0	0	Annelida; Polychaeta; Phyllodocida; Polynoidae; Polynoidae_X; Polynoidae_XX	polychaeta
CONISMA-7_220470	0	0	0	0	0	0	0	0	0	0	0	0	0	0	0	0	0	0	0	0	0	1.44	0	0	0	0	0	0	0	0	0	0	0	Annelida; Polychaeta; Phyllodocida; Polynoidae; Polynoidae_X; Polynoidae_XX	polychaeta
CONISMA-7_222549	0	0	0	0	0	0	0	0	0	0	0	0	0	0	0	0	0	0	0	0	0	5.34	0	0	0	0	0	0	0	0	0	0	0	Annelida; Polychaeta; Phyllodocida; Polynoidae; Polynoidae_X; Polynoidae_XX	polychaeta
CONISMA-7_229691	0	0	0	0	0	0	0	0	0	0	0	0	0	0	0	0	0	0	0	0	0	1.32	0	0	0	0	0	0	0	0	0	0	0	Annelida; Polychaeta; Phyllodocida; Polynoidae; Polynoidae_X; Polynoidae_XX	polychaeta
CONISMA-7_230100	0	0	0	0	0	0	0	0	0	0	0	0	0	0	0	0	0	0	0	0	0	4.09	0	0	0	0	0	0	0	0	0	0	0	Annelida; Polychaeta; Phyllodocida; Polynoidae; Polynoidae_X; Polynoidae_XX	polychaeta
KAUST-C2_397065	0	0	0	0	0	0	0	0	0	0	0	0	0	0	0	0	0	0	0	0	0	0	0	0	0	0	0	0	3.71	0	0	0	0	Annelida; Polychaeta; Phyllodocida; Phyllodocidae; Phyllodocidae_X; Phyllodocidae_XX	polychaeta
IOBAS-ALA_439991	0	0	0	0	0	0	0	0	0	0	0	0	0	0	0	0	0	0	0	0	0	0	1.36	0	0	1.58	0	0	0	0	0	0	0	Annelida; Polychaeta; Phyllodocida; Phyllodocidae; Eumida; Eumida	polychaeta
AZTI-38_235904	24.39	2.74	0	0	0	2.33	0	0	0	0	0	0	0	0	0	0	0	0	0	0	0	0	0	0	0	0	0	0	0	0	0	0	0	Annelida; Polychaeta; Phyllodocida; Phyllodocida_X; Phyllodocida_XX; Phyllodocida_XX_X	polychaeta
AZTI-38_236145	11.58	0	0	0	0	0	0	0	0	0	0	0	0	0	0	0	0	0	0	0	0	0	0	0	0	0	0	0	0	0	0	0	0	Annelida; Polychaeta; Phyllodocida; Phyllodocida_X; Phyllodocida_XX; Phyllodocida_XX_X	polychaeta
AZTI-38_236811	13.94	17.71	2352.33	153.58	1236.12	96.67	0	0.82	5.12	0	0	3.77	0	1.94	7.8	1.44	0	2.26	0	2.05	0	0	0	0	1.46	0	0	0	0	0	2.02	0.9	0	Annelida; Polychaeta; Phyllodocida; Phyllodocida_X; Phyllodocida_XX; Phyllodocida_XX_X	polychaeta
AZTI-38_238120	7.76	0	0	0	0	0	0	0	0	0	0	0	0	0	0	0	0	0	0	0	0	0	0	0	0	0	0	0	0	0	0	0	0	Annelida; Polychaeta; Phyllodocida; Phyllodocida_X; Phyllodocida_XX; Phyllodocida_XX_X	polychaeta
AZTI-38_238628	1.21	0	0	0	0	0	0	0	0	0	0	0	0	0	0	0	0	0	0	0	0	0	0	0	0	0	0	0	0	0	0	0	0	Annelida; Polychaeta; Phyllodocida; Phyllodocida_X; Phyllodocida_XX; Phyllodocida_XX_X	polychaeta
AZTI-38_239920	1.61	0	0	0	0	0	0	0	0	0	0	0	0	0	0	0	0	0	0	0	0	0	0	0	0	0	0	0	0	0	0	0	0	Annelida; Polychaeta; Phyllodocida; Phyllodocida_X; Phyllodocida_XX; Phyllodocida_XX_X	polychaeta
AZTI-38_250369	11.09	0	0	0	0	1.06	0	0	0	0	0	0	0	0	0	0	0	0	0	0	0	0	0	0	0	0	0	0	0	0	0	0	0	Annelida; Polychaeta; Phyllodocida; Phyllodocida_X; Phyllodocida_XX; Phyllodocida_XX_X	polychaeta
AZTI-39_485392	0	0.65	0	0	0	0	2120.1	454.79	0	1.4	3	618.39	234.11	2.01	70.08	0	0.76	0	0	0	0	0	1.36	0	0	0	0	1.63	0	0	0	0	0	Annelida; Polychaeta; Phyllodocida; Phyllodocida_X; Phyllodocida_XX; Phyllodocida_XX_X	polychaeta
AZTI-39_491325	0	1.93	0	0	0	0	0	0	0	0	1.98	0	0.69	0	0	0	0.7	0.56	0	1.26	0	0.66	842	138.47	152.33	466	0	0	0	0	0	0	0	Annelida; Polychaeta; Phyllodocida; Phyllodocida_X; Phyllodocida_XX; Phyllodocida_XX_X	polychaeta
AZTI-39_492744	0	1.3	0	0	0	0	0	1.55	0	0	7.95	0	0	1.31	0	0	0	2.21	0	0.55	0	0.61	650.64	70.06	295.51	365.31	0	1.09	0	0	1.05	0	0	Annelida; Polychaeta; Phyllodocida; Phyllodocida_X; Phyllodocida_XX; Phyllodocida_XX_X	polychaeta
AZTI-39_493673	0	0.64	0	0	0	0	0	0	0	0	0	0.71	0	0	0	0	0	0	0	0	0	1.25	0	0	0	0	82.72	267.97	1.82	54.53	0	0	0	Annelida; Polychaeta; Phyllodocida; Phyllodocida_X; Phyllodocida_XX; Phyllodocida_XX_X	polychaeta
AZTI-39_493893	0	6.03	8.66	0	0	0	5.16	4.47	9.44	1.38	138.76	2.81	7.54	9.57	0	7.3	22.74	17.41	3.06	7.35	8.38	7.88	5746.41	7070.2	7116.15	6037.74	3.93	11.21	8.45	1.51	8.14	7.88	19.52	Annelida; Polychaeta; Phyllodocida; Phyllodocida_X; Phyllodocida_XX; Phyllodocida_XX_X	polychaeta
AZTI-40_62958	0	0	21.92	0	0	0	4.36	81.31	1.51	10.42	0	0	14.6	25.87	4.02	0	0	0	0	0	0	0	0	0	0	0.81	0	0	0.59	0	0	0	0	Annelida; Polychaeta; Phyllodocida; Phyllodocida_X; Phyllodocida_XX; Phyllodocida_XX_X	polychaeta
AZTI-40_65964	0	0	1.3	0	0	0	0	0	0	0	0	0	0	0	0	0	0	0	0	0	0	0	0	0	0	0	0	0	0	0	0	0	0	Annelida; Polychaeta; Phyllodocida; Phyllodocida_X; Phyllodocida_XX; Phyllodocida_XX_X	polychaeta
AZTI-40_66041	0	0	5.82	0	0	0	0	0	0	0	0	0	0	0	0	0	0	0	0	0	0	0	0	0	0	0	0	0	0	0	0	0	0	Annelida; Polychaeta; Phyllodocida; Phyllodocida_X; Phyllodocida_XX; Phyllodocida_XX_X	polychaeta
AZTI-40_70253	0	0	1.97	0	0	0	0	0	0	0	0	0	0	0	0	0	0	0	0	0	0	0	0	0	0	0	0	0	0	0	0	0	0	Annelida; Polychaeta; Phyllodocida; Phyllodocida_X; Phyllodocida_XX; Phyllodocida_XX_X	polychaeta
AZTI-40_70489	0	0	3.32	0	6.47	0	0	0	0	0	0	0	0	0	0	0	0	0	0	0	0	0	0	0	0	0	0	0	0	0	0	0	0	Annelida; Polychaeta; Phyllodocida; Phyllodocida_X; Phyllodocida_XX; Phyllodocida_XX_X	polychaeta
AZTI-41_95938	0	0	0	5.77	0	0	229.58	865.54	8.99	0	7.91	0	99.29	221.44	19.51	0.75	0	0	0	0	0	0	0	0	0	0.71	0	1.19	0	0	0	0	0	Annelida; Polychaeta; Phyllodocida; Phyllodocida_X; Phyllodocida_XX; Phyllodocida_XX_X	polychaeta
AZTI-42_270562	0	0	0	0	1.06	0	0	0	0	0	0	0	0	0	0	0	0	0	0	0	0	0	0	0	0	0	0	0	0	0	0	0	0	Annelida; Polychaeta; Phyllodocida; Phyllodocida_X; Phyllodocida_XX; Phyllodocida_XX_X	polychaeta
CNRS-A1_455350	0	0	0	0	0	0	15.53	35.09	0	0	0	0	0	0	0	0	0	0	0	0	0	0	0	0	0	0	0	0	0	0	0	0	0	Annelida; Polychaeta; Phyllodocida; Phyllodocida_X; Phyllodocida_XX; Phyllodocida_XX_X	polychaeta
CNRS-A1_456502	0	0	0	0	0	0	8.96	4.57	0	0	0	0	0	0	0	0	0	0	0	0	0	0	0	0	0	0	0	0	0	0	0	0	0	Annelida; Polychaeta; Phyllodocida; Phyllodocida_X; Phyllodocida_XX; Phyllodocida_XX_X	polychaeta
CNRS-A1_457264	0	0	0	0	0	0	3.07	5.42	0	0	0	0	1.52	0	0	0	0	0	0	0	0	0	0	0	0	0	0	0	0	0	0	0	0	Annelida; Polychaeta; Phyllodocida; Phyllodocida_X; Phyllodocida_XX; Phyllodocida_XX_X	polychaeta
CNRS-A1_457819	0	0	0	0	0	0	2.87	3.85	0	13.03	0	0	0	0	0	0	0	0	0	0	0	0	0	0	0	0	0	0	0	0	0	0	0	Annelida; Polychaeta; Phyllodocida; Phyllodocida_X; Phyllodocida_XX; Phyllodocida_XX_X	polychaeta
CNRS-A1_458748	0	0	0	0	0	0	1.53	0	0	0	0	0	0	0	0	0	0	0	0	0	0	0	0	0	0	0	0	0	0	0	0	0	0	Annelida; Polychaeta; Phyllodocida; Phyllodocida_X; Phyllodocida_XX; Phyllodocida_XX_X	polychaeta
CNRS-A1_459754	0	0	0	0	0	0	1.43	0	0	0	0	0	0	0	0	0	0	0	0	0	0	0	0	0	0	0	0	0	0	0	0	0	0	Annelida; Polychaeta; Phyllodocida; Phyllodocida_X; Phyllodocida_XX; Phyllodocida_XX_X	polychaeta
CNRS-A1_459960	0	0	0	0	0	0	1.44	0	0	0	0	0	0	0	0	0	0	0	0	0	0	0	0	0	0	0	0	0	0	0	0	0	0	Annelida; Polychaeta; Phyllodocida; Phyllodocida_X; Phyllodocida_XX; Phyllodocida_XX_X	polychaeta
CNRS-A1_460289	0	0	0	0	0	0	1.42	0	0	0	0	0	0	0	0	0	0	0	0	0	0	0	0	0	0	0	0	0	0	0	0	0	0	Annelida; Polychaeta; Phyllodocida; Phyllodocida_X; Phyllodocida_XX; Phyllodocida_XX_X	polychaeta
CNRS-A1_462016	0	0	0	0	0	0	0.71	7.48	8.04	0	0	0	0	0	0	0	0	0	0	0	0	0	115.73	116.81	195.61	174.35	0	1.2	1.21	0.73	0	0	0	Annelida; Polychaeta; Phyllodocida; Phyllodocida_X; Phyllodocida_XX; Phyllodocida_XX_X	polychaeta
CNRS-A1_463722	0	0	0	0	0	0	1.54	0	0	0	0	0	0	0	0	0	0	0	0	0	0	0	0	0	0	0	0	0	0	0	0	0	0	Annelida; Polychaeta; Phyllodocida; Phyllodocida_X; Phyllodocida_XX; Phyllodocida_XX_X	polychaeta
CNRS-A1_464056	0	0	0	0	0	0	2.28	0	0	0	0	0	0	0	0	0	0	0	0	0	0	0	0	0	0	0	0	0	0	0	0	0	0	Annelida; Polychaeta; Phyllodocida; Phyllodocida_X; Phyllodocida_XX; Phyllodocida_XX_X	polychaeta
CNRS-A1_465022	0	0	0	0	0	0	2.92	5.5	0	0	0	0	0	0	0	0	0	0	0	0	0	0	0	0	0	0	0	0	0	0	0	0	0	Annelida; Polychaeta; Phyllodocida; Phyllodocida_X; Phyllodocida_XX; Phyllodocida_XX_X	polychaeta
CNRS-A1_465092	0	0	0	0	0	0	1.43	0	0	0	0	0	0	0	0	0	0	0	0	0	0	0	0	0	0	0	0	0	0	0	0	0	0	Annelida; Polychaeta; Phyllodocida; Phyllodocida_X; Phyllodocida_XX; Phyllodocida_XX_X	polychaeta
CNRS-A1_465411	0	0	0	0	0	0	2.9	2.35	0	0	0	0	3.88	0	1.56	0	0	0	0	0	0	0	0	0	0	0	0	0	0	0	0	0	0	Annelida; Polychaeta; Phyllodocida; Phyllodocida_X; Phyllodocida_XX; Phyllodocida_XX_X	polychaeta
CNRS-A1_466657	0	0	0	0	0	0	2.89	0	0	0	0	0	1.62	0	0	0	0	0	0	0	0	0	0	0	0	0	0	0	0	0	0	0	0	Annelida; Polychaeta; Phyllodocida; Phyllodocida_X; Phyllodocida_XX; Phyllodocida_XX_X	polychaeta
CNRS-A1_466815	0	0	0	0	0	0	8.32	1.43	0	0	0	0	0	0	0	0	0	0	0	0	0	0	0	0	0	0	0	0	0	0	0	0	0	Annelida; Polychaeta; Phyllodocida; Phyllodocida_X; Phyllodocida_XX; Phyllodocida_XX_X	polychaeta
CNRS-A1_466877	0	0	0	0	0	0	3.79	3.7	0	0	0	5.75	3.78	0	0	0	0	0	0	0	0	0	0	0	0	0	0	0	0	0	0	0	0	Annelida; Polychaeta; Phyllodocida; Phyllodocida_X; Phyllodocida_XX; Phyllodocida_XX_X	polychaeta
CNRS-A1_467037	0	0	0	0	0	0	6.66	2.3	0	0	0	0	0	0	0	0	0	0	0	0	0	0	0	0	0	0	0	0	0	0	0	0	0	Annelida; Polychaeta; Phyllodocida; Phyllodocida_X; Phyllodocida_XX; Phyllodocida_XX_X	polychaeta
CNRS-A1_468048	0	0	0	0	0	0	1.42	7.48	0	0	0	0	0	1.99	1.49	0	0	0	0	0	0	0	0	0	0	0	0	0	0	0	0	0	0	Annelida; Polychaeta; Phyllodocida; Phyllodocida_X; Phyllodocida_XX; Phyllodocida_XX_X	polychaeta
CNRS-A2_144745	0	0	0	0	0	0	0	89.45	10.31	0	0	0	0	0	0	0	0	0	0	0	0	0	0	0	0	0	0	0	0	0	0	0	0	Annelida; Polychaeta; Phyllodocida; Phyllodocida_X; Phyllodocida_XX; Phyllodocida_XX_X	polychaeta
CNRS-A2_145558	0	0	0	0	0	0	0	5.44	0	0	0	0	0	0	0	0	0	0	0	0	0	0	0	0	0	0	0	0	0	0	0	0	0	Annelida; Polychaeta; Phyllodocida; Phyllodocida_X; Phyllodocida_XX; Phyllodocida_XX_X	polychaeta
CNRS-A2_147076	0	0	0	0	0	0	0	55.24	0	0.69	0	0	0	0	0	0	0	0	0	0	0	0	0	0	0	0	0	0	0	0	0	0	0	Annelida; Polychaeta; Phyllodocida; Phyllodocida_X; Phyllodocida_XX; Phyllodocida_XX_X	polychaeta
CNRS-A2_147204	0	0	0	0	0	0	0	4.56	0	0	0	0	0	0	0	0	0	0	0	0	0	0	0	0	0	0	0	0	0	0	0	0	0	Annelida; Polychaeta; Phyllodocida; Phyllodocida_X; Phyllodocida_XX; Phyllodocida_XX_X	polychaeta
CNRS-A2_147414	0	0	0	0	0	0	0	3.87	0	0	0	0	0	0	0	0	0	0	0	0	0	0	0	0	0	0	0	0	0	0	0	0	0	Annelida; Polychaeta; Phyllodocida; Phyllodocida_X; Phyllodocida_XX; Phyllodocida_XX_X	polychaeta
CNRS-A2_147459	0	0	0	0	0	0	0	2.2	0	0	0	0	0	0	0	0	0	0	0	0	0	0	0	0	0	0	0	0	0	0	0	0	0	Annelida; Polychaeta; Phyllodocida; Phyllodocida_X; Phyllodocida_XX; Phyllodocida_XX_X	polychaeta
CNRS-A2_147876	0	0	0	0	0	0	0	1.55	0	0	0	0	0	0	0	0	0	0	0	0	0	0	0	0	0	0	0	0	0	0	0	0	0	Annelida; Polychaeta; Phyllodocida; Phyllodocida_X; Phyllodocida_XX; Phyllodocida_XX_X	polychaeta
CNRS-A2_148427	0	0	0	0	0	0	0	4.61	0	0	1.99	3	0	2.09	0	0	0	0	0	0	0	0	1.41	3.93	4.16	8.69	0	0	0	0	0	0	0	Annelida; Polychaeta; Phyllodocida; Phyllodocida_X; Phyllodocida_XX; Phyllodocida_XX_X	polychaeta
CNRS-A2_148436	0	0	0	0	0	0	0	1.53	0	0	0	0	0	0	0	0	0	0	0	0	0	0	0	0	0	0	0	0	0	0	0	0	0	Annelida; Polychaeta; Phyllodocida; Phyllodocida_X; Phyllodocida_XX; Phyllodocida_XX_X	polychaeta
CNRS-A2_148871	0	0	0	0	0	0	0	2.23	0	0	0	0	0	0	0	0	0	0	0	0	0	0	0	0	0	0	0	0	0	0	0	0	0	Annelida; Polychaeta; Phyllodocida; Phyllodocida_X; Phyllodocida_XX; Phyllodocida_XX_X	polychaeta
CNRS-A2_150076	0	0	0	0	0	0	0	2.28	0	0	0	0	0	0	0	0	0	0	0	0	0	0	0	0	0	0	0	0	0	0	0	0	0	Annelida; Polychaeta; Phyllodocida; Phyllodocida_X; Phyllodocida_XX; Phyllodocida_XX_X	polychaeta
CNRS-A2_150562	0	0	0	0	0	0	0	3.66	0	0	0	0	0	0	0	0	0	0	0	0	0	0	0	0	0	0	0	0	0	0	0	0	0	Annelida; Polychaeta; Phyllodocida; Phyllodocida_X; Phyllodocida_XX; Phyllodocida_XX_X	polychaeta
CNRS-A2_150690	0	0	0	0	0	0	0	1.4	0	0	0	0	0	0	0	0	0	0	0	0	0	0	0	0	0	0	0	0	0	0	0	0	0	Annelida; Polychaeta; Phyllodocida; Phyllodocida_X; Phyllodocida_XX; Phyllodocida_XX_X	polychaeta
CNRS-A2_152397	0	0	0	0	0	0	0	2.2	0	0	0	0	0	0	0	0	0	0	0	0	0	0	0	0	0	0	0	0	0	0	0	0	0	Annelida; Polychaeta; Phyllodocida; Phyllodocida_X; Phyllodocida_XX; Phyllodocida_XX_X	polychaeta
CNRS-A2_153571	0	0	0	0	0	0	0	2.31	0	0	0	0	0	0	0	0	0	0	0	0	0	0	0	0	0	0	0	0	0	0	0	0	0	Annelida; Polychaeta; Phyllodocida; Phyllodocida_X; Phyllodocida_XX; Phyllodocida_XX_X	polychaeta
CNRS-A2_153751	0	0	0	0	0	0	0	2.31	0	0	0	0	0	0	0	0	0	0	0	0	0	0	0	0	0	0	0	0	0	0	0	0	0	Annelida; Polychaeta; Phyllodocida; Phyllodocida_X; Phyllodocida_XX; Phyllodocida_XX_X	polychaeta
CNRS-A2_153803	0	0	0	0	0	0	0	3.05	0	0	0	0	0	0	0	0	0	0	0	0	0	0	0	0	0	0	0	0	0	0	0	0	0	Annelida; Polychaeta; Phyllodocida; Phyllodocida_X; Phyllodocida_XX; Phyllodocida_XX_X	polychaeta
CNRS-A2_157060	0	0	0	0	0	0	0	3.05	0	0	0	0	0	0	0	0	0	0	0	0	0	0	0	0	0	0	0	0	0	0	0	0	0	Annelida; Polychaeta; Phyllodocida; Phyllodocida_X; Phyllodocida_XX; Phyllodocida_XX_X	polychaeta
CNRS-A3_468517	0	0	0	0	0	0	0	0	0.63	0	0	0	0	0	0	0	0	0	0	0	0	0	15.42	32.41	85.62	37.83	0	0	0	0	0	0	0	Annelida; Polychaeta; Phyllodocida; Phyllodocida_X; Phyllodocida_XX; Phyllodocida_XX_X	polychaeta
CNRS-A3_472161	0	0	0	0	0	0	0	0	3.55	0	0	0	0	0	0	0	0	0	0	0	0	0	0	0	0	0	0	0	0	0	0	0	0	Annelida; Polychaeta; Phyllodocida; Phyllodocida_X; Phyllodocida_XX; Phyllodocida_XX_X	polychaeta
CNRS-A3_473287	0	0	0	0	0	0	0	0	9.56	0	0	0	0	0	0	0	0	0	0	0	0	0	0	0	0	0	0	0	0	0	0	0	0	Annelida; Polychaeta; Phyllodocida; Phyllodocida_X; Phyllodocida_XX; Phyllodocida_XX_X	polychaeta
CNRS-A3_473615	0	0	0	0	0	0	0	0	8.31	0	0	0	0	0	0	0	0	0	0	0	0	0	0	0	0	0	0	0	0	0	0	0	0	Annelida; Polychaeta; Phyllodocida; Phyllodocida_X; Phyllodocida_XX; Phyllodocida_XX_X	polychaeta
CNRS-A3_474357	0	0	0	0	0	0	0	0	1.45	0	0	0	0	0	0	0	0	0	0	0	0	0	0	0	0	0	0	0	0	0	0	0	0	Annelida; Polychaeta; Phyllodocida; Phyllodocida_X; Phyllodocida_XX; Phyllodocida_XX_X	polychaeta
CNRS-N2_308847	0	0	0	0	0	0	0	0	0	0	1.99	0	0	0	0	0	0	0	0	0	0	0	0	0	0	6.1	0	0	0	0	0	0	0	Annelida; Polychaeta; Phyllodocida; Phyllodocida_X; Phyllodocida_XX; Phyllodocida_XX_X	polychaeta
CNRS-N3_214106	0	0	0	0	0	0	0	0	0	0	0	1.56	0	0	0	0	0	0	0	0	0	0	0	0	0	0	0	0	0	0	0	0	0	Annelida; Polychaeta; Phyllodocida; Phyllodocida_X; Phyllodocida_XX; Phyllodocida_XX_X	polychaeta
CNRS-N3_218397	0	0	0	0	0	0	0	0	0	0	0	1.62	0	0	0	0	0	0	0	0	0	0	0	0	0	0	0	0	0	0	0	0	0	Annelida; Polychaeta; Phyllodocida; Phyllodocida_X; Phyllodocida_XX; Phyllodocida_XX_X	polychaeta
CNRS-S1_158480	0	0	0	0	0	0	0	0	0	0	0	0	1.38	0	0	0	0	0	0	0	0	0	0	0	0	0	0	0	0	0	0	0	0	Annelida; Polychaeta; Phyllodocida; Phyllodocida_X; Phyllodocida_XX; Phyllodocida_XX_X	polychaeta
CNRS-S1_160339	0	0	0	0	0	0	0	0	0	0	0	0	1.56	0	0	0	0	0	0	0	0	0	0	0	0	0	0	0	0	0	0	0	0	Annelida; Polychaeta; Phyllodocida; Phyllodocida_X; Phyllodocida_XX; Phyllodocida_XX_X	polychaeta
CNRS-S1_164094	0	0	0	0	0	0	0	0	0	0	0	0	3.14	0	0	0	0	0	0	0	0	0	0	0	0	0	0	0	0	0	0	0	0	Annelida; Polychaeta; Phyllodocida; Phyllodocida_X; Phyllodocida_XX; Phyllodocida_XX_X	polychaeta
CNRS-S1_169160	0	0	0	0	0	0	0	0	0	0	0	0	1.53	0	0	0	0	0	0	0	0	0	0	0	0	0	0	0	0	0	0	0	0	Annelida; Polychaeta; Phyllodocida; Phyllodocida_X; Phyllodocida_XX; Phyllodocida_XX_X	polychaeta
CNRS-S1_172427	0	0	0	0	0	0	0	0	0	0	0	0	1.54	0	0	0	0	0	0	0	0	0	0	0	0	0	0	0	0	0	0	0	0	Annelida; Polychaeta; Phyllodocida; Phyllodocida_X; Phyllodocida_XX; Phyllodocida_XX_X	polychaeta
CNRS-S2_376569	0	0	0	0	0	0	0	0	0	0	0	0	0	672.88	1.55	54.88	0	1.17	0	0	29.86	0	0	0	0	0	0	0	0	0	0	0	0	Annelida; Polychaeta; Phyllodocida; Phyllodocida_X; Phyllodocida_XX; Phyllodocida_XX_X	polychaeta
CNRS-S2_377161	0	0	0	0	0	0	0	0	0	0	0	0	0	24.79	0	2.22	0	0	0	0	0	0	0	0	0	0	0	0	0	0	0	0	0	Annelida; Polychaeta; Phyllodocida; Phyllodocida_X; Phyllodocida_XX; Phyllodocida_XX_X	polychaeta
CNRS-S2_377341	0	0	0	0	0	0	0	0	0	0	0	0	0	2.61	0	0	0	0	0	0	0	0	0	0	0	0	0	0	0	0	0	0	0	Annelida; Polychaeta; Phyllodocida; Phyllodocida_X; Phyllodocida_XX; Phyllodocida_XX_X	polychaeta
CNRS-S2_378023	0	0	0	0	0	0	0	0	0	0	0	0	0	2.01	0	0	0	0	0	0	0	0	0	0	0	0	0	0	0	0	0	0	0	Annelida; Polychaeta; Phyllodocida; Phyllodocida_X; Phyllodocida_XX; Phyllodocida_XX_X	polychaeta
CNRS-S2_379209	0	0	0	0	0	0	0	0	0	0	0	0	0	2.07	0	0	0	0	0	0	0	0	0	0	0	0	0	0	0	0	0	0	0	Annelida; Polychaeta; Phyllodocida; Phyllodocida_X; Phyllodocida_XX; Phyllodocida_XX_X	polychaeta
CNRS-S2_379516	0	0	0	0	0	0	0	0	0	0	0	0	0	1.3	0	0	0	0	0	0	0	0	0	0	0	0	0	0	0	0	0	0	0	Annelida; Polychaeta; Phyllodocida; Phyllodocida_X; Phyllodocida_XX; Phyllodocida_XX_X	polychaeta
CNRS-S2_379952	0	0	0	0	0	0	0	0	0	0	0	0	0	6.77	0	0	0	0	0	0	0	0	0	0	0	0	0	0	0	0	0	0	0	Annelida; Polychaeta; Phyllodocida; Phyllodocida_X; Phyllodocida_XX; Phyllodocida_XX_X	polychaeta
CNRS-S2_380298	0	0	0	0	0	0	0	0	0	0	0	0	0	3.38	0	0	0	0	0	0	0	0	0	0	0	0	0	0	0	0	0	0	0	Annelida; Polychaeta; Phyllodocida; Phyllodocida_X; Phyllodocida_XX; Phyllodocida_XX_X	polychaeta
CNRS-S2_382699	0	0	0	0	0	0	0	0	0	0	0	0	0	2.18	0	0	0	0	0	0	0	0	0	0	0	0	0	0	0	0	0	0	0	Annelida; Polychaeta; Phyllodocida; Phyllodocida_X; Phyllodocida_XX; Phyllodocida_XX_X	polychaeta
CNRS-S2_384785	0	0	0	0	0	0	0	0	0	0	0	0	0	1.97	0	0	0	0	0	0	0	0	0	0	0	0	0	0	0	0	0	0	0	Annelida; Polychaeta; Phyllodocida; Phyllodocida_X; Phyllodocida_XX; Phyllodocida_XX_X	polychaeta
CNRS-S2_385716	0	0	0	0	0	0	0	0	0	0	0	0	0	3.41	0	0	0	0	0	0	0	0	0	0	0	0	0	0	0	0	0	0	0	Annelida; Polychaeta; Phyllodocida; Phyllodocida_X; Phyllodocida_XX; Phyllodocida_XX_X	polychaeta
CNRS-S2_386181	0	0	0	0	0	0	0	0	0	0	0	0	0	1.28	0	0	0	0	0	0	0	0	0	0	0	0	0	0	0	0	0	0	0	Annelida; Polychaeta; Phyllodocida; Phyllodocida_X; Phyllodocida_XX; Phyllodocida_XX_X	polychaeta
CNRS-S2_389823	0	0	0	0	0	0	0	0	0	0	0	0	0	1.27	0	0	0	0	0	0	0	0	0	0	0	0	0	0	0	0	0	0	0	Annelida; Polychaeta; Phyllodocida; Phyllodocida_X; Phyllodocida_XX; Phyllodocida_XX_X	polychaeta
CNRS-S2_391108	0	0	0	0	0	0	0	0	0	0	0	0	0	1.27	0	0	0	0	0	0	0	0	0	0	0	0	0	0	0	0	0	0	0	Annelida; Polychaeta; Phyllodocida; Phyllodocida_X; Phyllodocida_XX; Phyllodocida_XX_X	polychaeta
CNRS-S3_116256	0	0	0	0	0	0	0	0	0	0	0	0	0	0	2.22	0	0	0	0	0	0	0	0	0	0	0	0	0	0	0	0	0	0	Annelida; Polychaeta; Phyllodocida; Phyllodocida_X; Phyllodocida_XX; Phyllodocida_XX_X	polychaeta
CNRS-S3_119047	0	0	0	0	0	0	0	0	0	0	0	0	0	0	1.56	0	0	0	0	0	0	0	0	0	0	0	0	0	0	0	0	0	0	Annelida; Polychaeta; Phyllodocida; Phyllodocida_X; Phyllodocida_XX; Phyllodocida_XX_X	polychaeta
CONISMA-1_363177	0	0	0	0	0	0	0	0	0	0	0	0	0	0	0	1.43	0	0	0	0	0	0	0	0	0	0	0	0	0	0	0	0	0	Annelida; Polychaeta; Phyllodocida; Phyllodocida_X; Phyllodocida_XX; Phyllodocida_XX_X	polychaeta
CONISMA-3_330924	0	0	0	0	0	0	0	0	0	0	0	0	0	0	0	0	0	0.56	0	0	0	0	42.53	11.44	16.18	31.91	0	0	0	0	0	0	0	Annelida; Polychaeta; Phyllodocida; Phyllodocida_X; Phyllodocida_XX; Phyllodocida_XX_X	polychaeta
CONISMA-3_335781	0	0	0	0	0	0	0	0	0	0	0	0	0	0	0	0	0	2.26	0.59	0	0	1402.28	0	0	0	0.73	1.14	0	0	0	0	27.74	0	Annelida; Polychaeta; Phyllodocida; Phyllodocida_X; Phyllodocida_XX; Phyllodocida_XX_X	polychaeta
CONISMA-4_28891	0	0	0	0	0	0	0	0	0	0	0	0	0	0	0	0	0	0	2.76	0	0	0	0	0	0	0	0	0	0	0	0	0	0	Annelida; Polychaeta; Phyllodocida; Phyllodocida_X; Phyllodocida_XX; Phyllodocida_XX_X	polychaeta
CONISMA-7_219687	0	0	0	0	0	0	0	0	0	0	0	0	0	0	0	0	0	0	0	0	0	17.4	0	0	0	0	0	0	0	0	0	0	0	Annelida; Polychaeta; Phyllodocida; Phyllodocida_X; Phyllodocida_XX; Phyllodocida_XX_X	polychaeta
CONISMA-7_220020	0	0	0	0	0	0	0	0	0	0	0	0	0	0	0	0	0	0	0	0	0	2.73	0	0	0	0	0	0	0	0	0	0	0	Annelida; Polychaeta; Phyllodocida; Phyllodocida_X; Phyllodocida_XX; Phyllodocida_XX_X	polychaeta
CONISMA-7_220433	0	0	0	0	0	0	0	0	0	0	0	0	0	0	0	0	0	0	0	0	0	5.45	0	0	0	0	0	0	0	0	0	0	0	Annelida; Polychaeta; Phyllodocida; Phyllodocida_X; Phyllodocida_XX; Phyllodocida_XX_X	polychaeta
CONISMA-7_221072	0	0	0	0	0	0	0	0	0	0	0	0	0	0	0	0	0	0	0	0	0	16.8	0	0	0	0	0	0	0	0	0	0	0	Annelida; Polychaeta; Phyllodocida; Phyllodocida_X; Phyllodocida_XX; Phyllodocida_XX_X	polychaeta
CONISMA-7_221703	0	0	0	0	0	0	0	0	0	0	0	0	0	0	0	0	0	0	0	0	0	1.35	0	0	0	0	0	0	0	0	0	0	0	Annelida; Polychaeta; Phyllodocida; Phyllodocida_X; Phyllodocida_XX; Phyllodocida_XX_X	polychaeta
CONISMA-7_223132	0	0	0	0	0	0	0	0	0	0	0	0	0	0	0	0	0	0	0	0	0	1.28	0	0	0	0	0	0	0	0	0	0	0	Annelida; Polychaeta; Phyllodocida; Phyllodocida_X; Phyllodocida_XX; Phyllodocida_XX_X	polychaeta
CONISMA-7_226821	0	0	0	0	0	0	0	0	0	0	0	0	0	0	0	0	0	0	0	0	0	2.64	0	0	0	0	0	0	0	0	0	0	0	Annelida; Polychaeta; Phyllodocida; Phyllodocida_X; Phyllodocida_XX; Phyllodocida_XX_X	polychaeta
CONISMA-7_227174	0	0	0	0	0	0	0	0	0	0	0	0	0	0	0	0	0	0	0	0	0	1.37	0	0	0	0	0	0	0	0	0	0	0	Annelida; Polychaeta; Phyllodocida; Phyllodocida_X; Phyllodocida_XX; Phyllodocida_XX_X	polychaeta
CONISMA-7_229063	0	0	0	0	0	0	0	0	0	0	0	0	0	0	0	0	0	0	0	0	0	1.38	0	0	0	0	0	0	0	0	0	0	0	Annelida; Polychaeta; Phyllodocida; Phyllodocida_X; Phyllodocida_XX; Phyllodocida_XX_X	polychaeta
CONISMA-7_231154	0	0	0	0	0	0	0	0	0	0	0	0	0	0	0	0	0	0	0	0	0	2.03	0	0	0	0	0	0	0	0	0	0	0	Annelida; Polychaeta; Phyllodocida; Phyllodocida_X; Phyllodocida_XX; Phyllodocida_XX_X	polychaeta
CONISMA-7_234054	0	0	0	0	0	0	0	0	0	0	0	0	0	0	0	0	0	0	0	0	0	7.25	0	0	0	0	0	0	0	0	0	0	0	Annelida; Polychaeta; Phyllodocida; Phyllodocida_X; Phyllodocida_XX; Phyllodocida_XX_X	polychaeta
IOBAS-ALA_426170	0	0	0	0	0	0	0	0	0	0	0	0	0	0	0	0	0	0	0	0	0	0	3.42	1.74	1.14	1.51	0	0	0	0	0	0	0	Annelida; Polychaeta; Phyllodocida; Phyllodocida_X; Phyllodocida_XX; Phyllodocida_XX_X	polychaeta
IOBAS-ALA_426370	0	0	0	0	0	0	0	0	0	0	0	0	0	0	0	0	0	0	0	0	0	0	18.47	2.82	2.13	7.26	0	0	0	0	0	0	0	Annelida; Polychaeta; Phyllodocida; Phyllodocida_X; Phyllodocida_XX; Phyllodocida_XX_X	polychaeta
IOBAS-ALA_426590	0	0	0	0	0	0	0	0	0	0	0	0	0	0	0	0	0	0	0	0	0	0	31.95	7.1	8.49	21.17	0	0	0	0	0	0	0	Annelida; Polychaeta; Phyllodocida; Phyllodocida_X; Phyllodocida_XX; Phyllodocida_XX_X	polychaeta
IOBAS-ALA_426958	0	0	0	0	0	0	0	0	0	0	0	0	0	0	0	0	0	0	0	0	0	0	32.93	6.49	8.96	18.57	0	0	0	0	0	0	0	Annelida; Polychaeta; Phyllodocida; Phyllodocida_X; Phyllodocida_XX; Phyllodocida_XX_X	polychaeta
IOBAS-ALA_427390	0	0	0	0	0	0	0	0	0	0	0	0	0	0	0	0	0	0	0	0	0	0	58.24	12.71	16.83	34.52	0	0	0	0	0	0	0	Annelida; Polychaeta; Phyllodocida; Phyllodocida_X; Phyllodocida_XX; Phyllodocida_XX_X	polychaeta
IOBAS-ALA_428772	0	0	0	0	0	0	0	0	0	0	0	0	0	0	0	0	0	0	0	0	0	0	14.85	3.25	3.61	3.81	0	0	0	0	0	0	0	Annelida; Polychaeta; Phyllodocida; Phyllodocida_X; Phyllodocida_XX; Phyllodocida_XX_X	polychaeta
IOBAS-ALA_428840	0	0	0	0	0	0	0	0	0	0	0	0	0	0	0	0	0	0	0	0	0	0	1.32	0	0	0	0	0	0	0	0	0	0	Annelida; Polychaeta; Phyllodocida; Phyllodocida_X; Phyllodocida_XX; Phyllodocida_XX_X	polychaeta
IOBAS-ALA_430016	0	0	0	0	0	0	0	0	0	0	0	0	0	0	0	0	0	0	0	0	0	0	4.12	2.55	6.83	0	0	0	0	0	0	0	0	Annelida; Polychaeta; Phyllodocida; Phyllodocida_X; Phyllodocida_XX; Phyllodocida_XX_X	polychaeta
IOBAS-ALA_431199	0	0	0	0	0	0	0	0	0	0	0	0	0	0	0	0	0	0	0	0	0	0	10.81	3.62	14.14	5.16	0	0	0	0	0	0	0	Annelida; Polychaeta; Phyllodocida; Phyllodocida_X; Phyllodocida_XX; Phyllodocida_XX_X	polychaeta
IOBAS-ALA_431775	0	0	0	0	0	0	0	0	0	0	0	0	0	0	0	0	0	0	0	0	0	0	1.39	0	0	0	0	0	0	0	0	0	0	Annelida; Polychaeta; Phyllodocida; Phyllodocida_X; Phyllodocida_XX; Phyllodocida_XX_X	polychaeta
IOBAS-ALA_432572	0	0	0	0	0	0	0	0	0	0	0	0	0	0	0	0	0	0	0	0	0	0	4.77	1.88	0	0	0	0	0	0	0	0	0	Annelida; Polychaeta; Phyllodocida; Phyllodocida_X; Phyllodocida_XX; Phyllodocida_XX_X	polychaeta
IOBAS-ALA_433609	0	0	0	0	0	0	0	0	0	0	0	0	0	0	0	0	0	0	0	0	0	0	1.35	0	0	3.51	0	0	0	0	0	0	0	Annelida; Polychaeta; Phyllodocida; Phyllodocida_X; Phyllodocida_XX; Phyllodocida_XX_X	polychaeta
IOBAS-ALA_437363	0	0	0	0	0	0	0	0	0	0	0	0	0	0	0	0	0	0	0	0	0	0	41.49	7.74	1.1	0	0	0	0	0	0	0	0	Annelida; Polychaeta; Phyllodocida; Phyllodocida_X; Phyllodocida_XX; Phyllodocida_XX_X	polychaeta
IOBAS-ALA_439070	0	0	0	0	0	0	0	0	0	0	0	0	0	0	0	0	0	0	0	0	0	0	6.9	0	1.69	1.4	0	0	0	0	0	0	0	Annelida; Polychaeta; Phyllodocida; Phyllodocida_X; Phyllodocida_XX; Phyllodocida_XX_X	polychaeta
IOBAS-ALA_439625	0	0	0	0	0	0	0	0	0	0	0	0	0	0	0	0	0	0	0	0	0	0	2.76	0	0	10.57	0	0	0	0	0	0	0	Annelida; Polychaeta; Phyllodocida; Phyllodocida_X; Phyllodocida_XX; Phyllodocida_XX_X	polychaeta
IOBAS-ALA_439711	0	0	0	0	0	0	0	0	0	0	0	0	0	0	0	0	0	0	0	0	0	0	6.23	0	0	3.58	0	0	0	0	0	0	0	Annelida; Polychaeta; Phyllodocida; Phyllodocida_X; Phyllodocida_XX; Phyllodocida_XX_X	polychaeta
IOBAS-CHEA_124913	0	0	0	0	0	0	0	0	0	0	0	0	0	0	0	0	0	0	0	0	0	0	0	2.88	0	0	0	0	0	0	0	0	0	Annelida; Polychaeta; Phyllodocida; Phyllodocida_X; Phyllodocida_XX; Phyllodocida_XX_X	polychaeta
IOBAS-CHEA_130817	0	0	0	0	0	0	0	0	0	0	0	0	0	0	0	0	0	0	0	0	0	0	0	46.51	55.14	34.99	0	0	0	0	0	0	0	Annelida; Polychaeta; Phyllodocida; Phyllodocida_X; Phyllodocida_XX; Phyllodocida_XX_X	polychaeta
IOBAS-CHEA_133481	0	0	0	0	0	0	0	0	0	0	0	0	0	0	0	0	0	0	0	0	0	0	0	0.88	0	0	0	0	0	0	0	0	0	Annelida; Polychaeta; Phyllodocida; Phyllodocida_X; Phyllodocida_XX; Phyllodocida_XX_X	polychaeta
IOBAS-CHEB_354838	0	0	0	0	0	0	0	0	0	0	0	0	0	0	0	0	0	0	0	0	0	0	0	0	1.03	0	0	0	0	0	0	0	0	Annelida; Polychaeta; Phyllodocida; Phyllodocida_X; Phyllodocida_XX; Phyllodocida_XX_X	polychaeta
IOBAS-KAM_284326	0	0	0	0	0	0	0	0	0	0	0	0	0	0	0	0	0	0	0	0	0	0	0	0	0	4.36	0	0	0	0	0	0	0	Annelida; Polychaeta; Phyllodocida; Phyllodocida_X; Phyllodocida_XX; Phyllodocida_XX_X	polychaeta
IOBAS-KAM_292489	0	0	0	0	0	0	0	0	0	0	0	0	0	0	0	0	0	0	0	0	0	0	0	0	0	2.18	0	0	0	0	0	0	0	Annelida; Polychaeta; Phyllodocida; Phyllodocida_X; Phyllodocida_XX; Phyllodocida_XX_X	polychaeta
IOBAS-KAM_293208	0	0	0	0	0	0	0	0	0	0	0	0	0	0	0	0	0	0	0	0	0	0	0	0	0	1.5	0	0	0	0	0	0	0	Annelida; Polychaeta; Phyllodocida; Phyllodocida_X; Phyllodocida_XX; Phyllodocida_XX_X	polychaeta
IOBAS-KAM_293425	0	0	0	0	0	0	0	0	0	0	0	0	0	0	0	0	0	0	0	0	0	0	0	0	0	11.26	0	0	0	0	0	0	0	Annelida; Polychaeta; Phyllodocida; Phyllodocida_X; Phyllodocida_XX; Phyllodocida_XX_X	polychaeta
IOBAS-KAM_295958	0	0	0	0	0	0	0	0	0	0	0	0	0	0	0	0	0	0	0	0	0	0	0	0	0	1.4	0	0	0	0	0	0	0	Annelida; Polychaeta; Phyllodocida; Phyllodocida_X; Phyllodocida_XX; Phyllodocida_XX_X	polychaeta
IOBAS-KAM_298157	0	0	0	0	0	0	0	0	0	0	0	0	0	0	0	0	0	0	0	0	0	0	0	0	0	1.49	0	0	0	0	0	0	0	Annelida; Polychaeta; Phyllodocida; Phyllodocida_X; Phyllodocida_XX; Phyllodocida_XX_X	polychaeta
KAUST-A1_81008	0	0	0	0	0	0	0	0	0	0	0	0	0	0	0	0	0	0	0	0	0	0	0	0	0	0	2.29	0	3.55	0	0	0	0	Annelida; Polychaeta; Phyllodocida; Phyllodocida_X; Phyllodocida_XX; Phyllodocida_XX_X	polychaeta
KAUST-A1_81399	0	0	0	0	0	0	0	0	0	0	0	0	0	0	0	0	0	0	0	0	0	0	0	0	0	0	5.65	0	0	0	0	0	0	Annelida; Polychaeta; Phyllodocida; Phyllodocida_X; Phyllodocida_XX; Phyllodocida_XX_X	polychaeta
KAUST-A1_85640	0	0	0	0	0	0	0	0	0	0	0	0	0	0	0	0	0	0	0	0	0	0	0	0	0	0	1.15	0	1.21	0	0	0	0	Annelida; Polychaeta; Phyllodocida; Phyllodocida_X; Phyllodocida_XX; Phyllodocida_XX_X	polychaeta
KAUST-C1_188707	0	0	0	0	0	0	0	0	0	0	0	0	0	0	0	0	0	0	0	0	0	0	0	0	0	0	0	5.44	0	0	0	0	0	Annelida; Polychaeta; Phyllodocida; Phyllodocida_X; Phyllodocida_XX; Phyllodocida_XX_X	polychaeta
KAUST-C1_189708	0	0	0	0	0	0	0	0	0	0	0	0	0	0	0	0	0	0	0	0	0	0	0	0	0	0	0	9.49	0	0	0	0	0	Annelida; Polychaeta; Phyllodocida; Phyllodocida_X; Phyllodocida_XX; Phyllodocida_XX_X	polychaeta
KAUST-C1_193588	0	0	0	0	0	0	0	0	0	0	0	0	0	0	0	0	0	0	0	0	0	0	0	0	0	0	0	1.69	0	0	0	0	0	Annelida; Polychaeta; Phyllodocida; Phyllodocida_X; Phyllodocida_XX; Phyllodocida_XX_X	polychaeta
KAUST-C1_196791	0	0	0	0	0	0	0	0	0	0	0	0	0	0	0	0	0	0	0	0	0	0	0	0	0	0	0	4.79	15.43	0	0	0	0	Annelida; Polychaeta; Phyllodocida; Phyllodocida_X; Phyllodocida_XX; Phyllodocida_XX_X	polychaeta
KAUST-C1_201202	0	0	0	0	0	0	0	0	0	0	0	0	0	0	0	0	0	0	0	0	0	0	0	0	0	0	0	2.23	0	0	0	0	0	Annelida; Polychaeta; Phyllodocida; Phyllodocida_X; Phyllodocida_XX; Phyllodocida_XX_X	polychaeta
KAUST-C2_400445	0	0	0	0	0	0	0	0	0	0	0	0	0	0	0	0	0	0	0	0	0	0	0	0	0	0	0	0	1.97	0	0	0	0	Annelida; Polychaeta; Phyllodocida; Phyllodocida_X; Phyllodocida_XX; Phyllodocida_XX_X	polychaeta
KAUST-C1_188070	0	0	0	0	0	0	0	0	0	0	0	0	0	0	0	0	0	0	0	0	0	0	0	0	0	0	0	21.1	0	0	0	0	0.96	Annelida; Polychaeta; Phyllodocida; Nereididae; Pseudonereis; Pseudonereis	polychaeta
AZTI-38_235550	847.61	5.37	0.63	0	0	99.41	0	0	0	0	0	1.52	0	0	0	0	0	0	0	0	0	0	0	0	0	0	1.11	0	4.41	0	0	0	0	Annelida; Polychaeta; Phyllodocida; Nereididae; Platynereis; Platynereis	polychaeta
AZTI-38_235935	1.12	0	0	0	0	0	0	0	0	0	0	0	0	0	0	0	0	0	0	0	0	0	0	0	0	0	0	0	0	0	0	0	0	Annelida; Polychaeta; Phyllodocida	polychaeta
AZTI-38_236156	1.13	0	0	0	0	0	0	0	0	0	0	0	0	0	0	0	0	0	0	0	0	0	0	0	0	0	0	0	0	0	0	0	0	Annelida; Polychaeta; Phyllodocida	polychaeta
AZTI-38_244429	4.81	0	0	0	0	0	0	0	0	0	0	0	0	0	0	0	0	0	0	0	0	0	0	0	0	0	0	0	0	0	0	0	0	Annelida; Polychaeta; Phyllodocida	polychaeta
AZTI-38_249592	1.1	0	0	0	0	0	0	0	0	0	0	0	0	0	0	0	0	0	0	0	0	0	0	0	0	0	0	0	0	0	0	0	0	Annelida; Polychaeta; Phyllodocida	polychaeta
AZTI-38_251233	1.13	0	0	0	0	0	0	0	0	0	0	0	0	0	0	0	0	0	0	0	0	0	0	0	0	0	0	0	0	0	0	0	0	Annelida; Polychaeta; Phyllodocida	polychaeta
AZTI-38_251545	1.25	0	0	0	0	0	0	0	0	0	0	0	0	0	0	0	0	0	0	0	0	0	0	0	0	0	0	0	0	0	0	0	0	Annelida; Polychaeta; Phyllodocida	polychaeta
AZTI-40_68039	0	0	1.49	0.67	3.64	0.6	161.99	8.88	724.4	1696.76	1.99	5.31	185.27	196.55	1.52	0	2	1.19	0	1.25	0	0	0	0.48	0	0	0	0	0	1.49	0	2.68	2.77	Annelida; Polychaeta; Phyllodocida	polychaeta
AZTI-43_425191	0	0	0	0	0	1.27	0	0	0	0	0	0	0	0	0	0	0	0	0	0	0	0	0	0	0	0	0	0	0	0	0	0	0	Annelida; Polychaeta; Phyllodocida	polychaeta
CNRS-A1_455131	0	0	0	0	0	0	5.33	13.94	1.55	0	0	0	0	0	0	0	0	0	0	0	0	0	0	0	0	0	0	0	0	0	0	0	0	Annelida; Polychaeta; Phyllodocida	polychaeta
CNRS-A1_455283	0	0	0	0	0	0	4.42	24.25	0	0	1.99	0	0	0	0	0	0	0	0	0	0	0	1.43	0	0	1.38	0	0	0	0	0	0	0	Annelida; Polychaeta; Phyllodocida	polychaeta
CNRS-A2_150469	0	0	0	0	0	0	0	1.48	0	0	0	0	0	0	0	0	0	0	0	0	0	0	0	0	0	0	0	0	0	0	0	0	0	Annelida; Polychaeta; Phyllodocida	polychaeta
CNRS-A2_153596	0	0	0	0	0	0	0	2.19	0	0	0	0	0	0	0	0	0	0	0	0	0	0	0	0	0	0	0	0	0	0	0	0	0	Annelida; Polychaeta; Phyllodocida	polychaeta
CNRS-A2_156498	0	0	0	0	0	0	0	1.6	0	0	0	0	0	0	0	0	0	0	0	0	0	0	0	0	0	0	0	0	0	0	0	0	0	Annelida; Polychaeta; Phyllodocida	polychaeta
CNRS-A3_469671	0	0	0	0	0	0	0	0	5.92	0	0	0	0	1.3	0	0	0	0	0	0	0	0	0	0	0	0	0	0	0	0	0	0	0	Annelida; Polychaeta; Phyllodocida	polychaeta
CNRS-A3_482499	0	0	0	0	0	0	0	0	1.57	0	0	0	0	0	0	0	0	0	0	0	0	0	0	0	0	0	0	0	0	0	0	0	0	Annelida; Polychaeta; Phyllodocida	polychaeta
CNRS-N3_215911	0	0	0	0	0	0	0	0	0	0	0	1.54	0	0	0	0	0	0	0	0	0	0	19.41	10.56	25.08	32.57	0	0	0	0	0	0	0	Annelida; Polychaeta; Phyllodocida	polychaeta
CNRS-S2_382970	0	0	0	0	0	0	0	0	0	0	0	0	0	4.7	0	0	0	0	0	0	0	0	0	0	0	0	0	0	0	0	0	0	0	Annelida; Polychaeta; Phyllodocida	polychaeta
CNRS-S3_120664	0	0	0	0	0	0	0	0	0	0	0	0	0	0	1.64	0	0	0	0	0	0	0	0	0	0	0	0	0	0	0	0	0	0	Annelida; Polychaeta; Phyllodocida	polychaeta
CONISMA-7_225626	0	0	0	0	0	0	0	0	0	0	0	0	0	0	0	0	0	0	0	0	0	1.92	0	0	0	0	0	0	0	0	0	0	0	Annelida; Polychaeta; Phyllodocida	polychaeta
CONISMA-7_226125	0	0	0	0	0	0	0	0	0	0	0	0	0	0	0	0	0	0	0	0	0	3.32	0	0	0	0	0	0	0	0	0	0	0	Annelida; Polychaeta; Phyllodocida	polychaeta
CONISMA-7_230958	0	0	0	0	0	0	0	0	0	0	0	0	0	0	0	0	0	0	0	0	0	4.21	0	0	0	0	0	0	0	0	0	0	0	Annelida; Polychaeta; Phyllodocida	polychaeta
IOBAS-KAM_287084	0	0	0	0	0	0	0	0	0	0	0	0	0	0	0	0	0	0	0	0	0	0	0	0	0	5.07	0	0	0	0	0	0	0	Annelida; Polychaeta; Phyllodocida	polychaeta
KAUST-C1_200380	0	0	0	0	0	0	0	0	0	0	0	0	0	0	0	0	0	0	0	0	0	0	0	0	0	0	0	1.18	0	0	0	0	0	Annelida; Polychaeta; Phyllodocida	polychaeta
CNRS-S2_378610	0	0	0	0	0	0	0	0	0	0	0	0	0	2.01	0	0	0	0	0	0	0	0	0	0	0	0	0	0	0	0	0	0	0	Annelida; Polychaeta; Eunicida; Eunicidae; Marphysa; Marphysa_X	polychaeta
AZTI-40_62581	0	0	17.56	0	0	3.66	0	0	0	0	0	0	0	0	0	0	0	0	0	0	0	0	0	0	0	0	0	0	0	0	0	0	0	Annelida; Polychaeta; Eunicida; Eunicidae; Lysidice; Lysidice	polychaeta
CNRS-S3_115435	0	0	0	0	0	0	0	0	0	0	0	0	0	0	8.6	0	0	0	0	0	0	0	0	0	0	0	0	0	0	0	0	0	0	Annelida; Polychaeta; Eunicida; Eunicidae; Lysidice; Lysidice	polychaeta
AZTI-39_493676	0	1.95	0	0	1.17	0	0	0	1766.37	0	0	0	0	0	0	2.28	1.43	0	0	0	0	0	0	0.87	0	0	0	0	0	0	0	0	0	Annelida; Polychaeta; Eunicida; Eunicidae; Eunice; Eunice	polychaeta
CNRS-A3_471982	0	0	0	0	0	0	0	0	2.29	6.4	0	0	0	0	0	0	0	0	0	0	0	0	0	0	0	0	0	0	0	0	0	0	0	Annelida; Polychaeta; Eunicida; Eunicidae; Eunice; Eunice	polychaeta
CNRS-A3_478882	0	0	0	0	0	0	0	0	1.46	0	0	0	0	0	0	0	0	0	0	0	0	0	0	0	0	0	0	0	0	0	0	0	0	Annelida; Polychaeta; Eunicida; Eunicidae; Eunice; Eunice	polychaeta
CNRS-A3_478955	0	0	0	0	0	0	0	0	2.19	0	0	0	0	0	0	0	0	0	0	0	0	0	0	0	0	0	0	0	0	0	0	0	0	Annelida; Polychaeta; Eunicida; Eunicidae; Eunice; Eunice	polychaeta
AZTI-38_245393	0.55	0	0	0	0	0	0	0	0	0	0	0	0	0	0	0	0	0	0	0	0	0	0	0	0	0	190.9	0	0	0	0	0.92	0	Annelida; Polychaeta; Eunicida; Eunicida_X; Eunicida_XX; Eunicida_XX_X	polychaeta
AZTI-40_75814	0	0	1.87	4.53	4.01	0	0	0	0.7	0	0	1.45	0	0.75	0.81	33.78	3003.15	1595.65	4293	4572.97	1875.59	754.65	10.4	0.95	0	4.97	0	0	0	0	2.11	6.15	0	Annelida; Polychaeta; Eunicida; Eunicida_X; Eunicida_XX; Eunicida_XX_X	polychaeta
AZTI-43_408123	0	0	0	0	0	170.07	0	0	0	0	0	0	0	0	0	0	0	0	0	0	0	0	0	0	0	0	0	0	0	0	0	0	0	Annelida; Polychaeta; Eunicida; Eunicida_X; Eunicida_XX; Eunicida_XX_X	polychaeta
AZTI-43_413198	0	0	0	0	0	1.72	0	0	0	0	7.93	1.49	2.25	0	0	369.53	127.32	80.08	68.79	51.24	76.3	20.26	0	0	0	9.09	0.54	0	0	0	0	0	7.32	Annelida; Polychaeta; Eunicida; Eunicida_X; Eunicida_XX; Eunicida_XX_X	polychaeta
AZTI-43_417776	0	0	0	0	0	1.26	0	0	0	0	0	0	0	0	0	0	3.25	4.47	30.61	3.21	369.55	32.75	0	0	0	0	0	0	0	0	0	0	0	Annelida; Polychaeta; Eunicida; Eunicida_X; Eunicida_XX; Eunicida_XX_X	polychaeta
CONISMA-1_366240	0	0	0	0	0	0	0	0	0	0	0	0	0	0	0	1.47	0	0	0	0	1.43	1.15	0	0	0	0	0	0	0	0	0	0	0	Annelida; Polychaeta; Eunicida; Eunicida_X; Eunicida_XX; Eunicida_XX_X	polychaeta
CONISMA-1_368227	0	0	0	0	0	0	0	0	0	0	0	0	0	0	0	12.31	238.19	142.85	246.15	381.42	29.55	3.86	0	0	0	0.72	0	0	0	0	0	0	0	Annelida; Polychaeta; Eunicida; Eunicida_X; Eunicida_XX; Eunicida_XX_X	polychaeta
CONISMA-1_374463	0	0	0	0	0	0	0	0	0	0	0	0	0	0	0	2.88	0	0	0	0	18.45	4.79	0	0	0	0	0	0	0	0	0	0	0	Annelida; Polychaeta; Eunicida; Eunicida_X; Eunicida_XX; Eunicida_XX_X	polychaeta
CONISMA-1_376003	0	0	0	0	0	0	0	0	0	0	0	0	0	0	0	1.33	0	0	0	0	0	0	0	0	0	0	0	0	0	0	0	0	0	Annelida; Polychaeta; Eunicida; Eunicida_X; Eunicida_XX; Eunicida_XX_X	polychaeta
CONISMA-2_176882	0	0	0	0	0	0	0	0	0	0	0	0	0	0	0	0	2.73	0	1.23	1.4	0	0	0	0	0	0	0	0	0	0	0	0	0	Annelida; Polychaeta; Eunicida; Eunicida_X; Eunicida_XX; Eunicida_XX_X	polychaeta
CONISMA-3_326951	0	0	0	0	0	0	0	0	0	0	0	0	0	0	0	0	0	3.01	5.33	5.14	0	0	0	0	0	0	0	0	0	0	0	0	0	Annelida; Polychaeta; Eunicida; Eunicida_X; Eunicida_XX; Eunicida_XX_X	polychaeta
CONISMA-3_327587	0	0	0	0	0	0	0	0	0	0	0	0	0	0	0	0	0	1.78	0	0	0	0	0	0	0	0	0	0	0	0	0	0	0	Annelida; Polychaeta; Eunicida; Eunicida_X; Eunicida_XX; Eunicida_XX_X	polychaeta
CONISMA-3_339378	0	0	0	0	0	0	0	0	0	0	0	0	0	0	0	0	0	1.78	0	0.68	2.2	12.75	0	0	0	0	0	0	0	0	0	0	0	Annelida; Polychaeta; Eunicida; Eunicida_X; Eunicida_XX; Eunicida_XX_X	polychaeta
CONISMA-3_339831	0	0	0	0	0	0	0	0	0	0	0	0	0	0	0	0	0	1.08	2.85	2.08	1.42	0	0	0	0	0	0	0	0	0	0	0	0	Annelida; Polychaeta; Eunicida; Eunicida_X; Eunicida_XX; Eunicida_XX_X	polychaeta
CONISMA-4_28063	0	0	0	0	0	0	0	0	0	0	0	0	0	0	0	0	0	0	3.42	0	0	0	0	0	0	0	0	0	0	0	0	0	0	Annelida; Polychaeta; Eunicida; Eunicida_X; Eunicida_XX; Eunicida_XX_X	polychaeta
CONISMA-5_45113	0	0	0	0	0	0	0	0	0	0	0	0	0	0	0	0	0	0	0	1.33	0	0	0	0	0	0	0	0	0	0	0	0	0	Annelida; Polychaeta; Eunicida; Eunicida_X; Eunicida_XX; Eunicida_XX_X	polychaeta
CONISMA-6_312296	0	0	0	0	0	0	0	0	0	0	0	0	0	0	0	0	0	0	0	0	35.61	9.59	0	0	0	0	0	0	0	0	0	0	0	Annelida; Polychaeta; Eunicida; Eunicida_X; Eunicida_XX; Eunicida_XX_X	polychaeta
CONISMA-7_226063	0	0	0	0	0	0	0	0	0	0	0	0	0	0	0	0	0	0	0	0	0	1.26	0	0	0	0	0	0	0	0	0	0	0	Annelida; Polychaeta; Eunicida; Eunicida_X; Eunicida_XX; Eunicida_XX_X	polychaeta
CONISMA-7_233721	0	0	0	0	0	0	0	0	0	0	0	0	0	0	0	0	0	0	0	0	0	1.81	0	0	0	0	0	0	0	0	0	0	0	Annelida; Polychaeta; Eunicida; Eunicida_X; Eunicida_XX; Eunicida_XX_X	polychaeta
KAUST-C1_188658	0	0	0	0	0	0	0	0	0	0	0	0	0	0	0	0	0	0	0	0	0	0	0	0	0	0	0	16.69	5.45	16.98	0	0	0	Annelida; Polychaeta; Eunicida; Eunicida_X; Eunicida_XX; Eunicida_XX_X	polychaeta
KAUST-C2_392053	0	0	0	0	0	0	0	0	0	0	0	0	0	0	0	0	0	0	0	0	0	0	0	0	0	0	0	0	143.39	0	0	0	0	Annelida; Polychaeta; Eunicida; Eunicida_X; Eunicida_XX; Eunicida_XX_X	polychaeta
IOBAS-CHEA_136066	0	0	0	0	0	0	0	0	0	0	0	0	0	0	0	0	0	0	0	0	0	0	0	1.48	0	0	0	0	0	0	0	0	0	Annelida; Polychaeta; Eunicida; Dorvilleidae; Dorvillea; Dorvillea	polychaeta
CNRS-A1_454782	0	0	0	0	0	0	24.06	0	0	0	0	0	0	0	0	0	0	0	0	0	0	0	0	0	0	0	0	0	0	0	0	0	0	Annelida; Polychaeta; Eunicida	polychaeta
CNRS-A2_145464	0	0	0	0	0	0	0	8.94	0	0	0	0	0	0	0	0	0	0	0	0	0	0	0	0	0	0	0	0	0	0	0	0	0	Annelida; Polychaeta; Eunicida	polychaeta
CNRS-A3_469918	0	0	0	0	0	0	0	0	2.14	0	0	0	0	1.5	0	0	0	0	0	0	0	0	0	0	0	0	0	0	0	0	0	0	0	Annelida; Polychaeta; Eunicida	polychaeta
KAUST-A1_89889	0	0	0	0	0	0	0	0	0	0	0	0	0	0	0	0	0	0	0	0	0	0	0	0	0	0	1.14	0	0	0	0	0	0	Annelida; Polychaeta; Eunicida	polychaeta
KUCORPI-PAL2_257587	0	0	0	0	0	0	0	0	0	0	0	0	0	0	0	0	0	0	0	0	0	0	0	0	0	0	0	0	0	0	0	0	16.68	Annelida; Polychaeta; Capitellida; Capitellidae; Dasybranchus; Dasybranchus	polychaeta
CNRS-A1_458410	0	0	0	0	0	0	13.95	20.63	0	0	0	0	0	0	0	0	0	0	0	0	0	0	0	0	0	0	0	0	0	0	0	0	0	Annelida; Polychaeta; Amphinomida; Euphrosinidae; Euphrosine; Euphrosine	polychaeta
CNRS-A2_149974	0	0	0	0	0	0	0	1.53	0	0	0	0	0	0	0	0	0	0	0	0	0	0	0	0	0	0	0	0	0	0	0	0	0	Annelida; Polychaeta; Amphinomida; Euphrosinidae; Euphrosine; Euphrosine	polychaeta
AZTI-38_235840	109.3	0	0	5.57	0	2.48	0	0	0.74	0	0	0	0	8.14	0	0	0	0	0	0	0	0	0	0	0	0	0	0	0	0	0	0	0	Annelida; Polychaeta	polychaeta
AZTI-40_69289	0	0	1.31	0	0	0	0	0	0	0	0	0	0	0	0	0	0	0	0	0	0	0	0	0	0	0	0	0	0	0	0	0	0	Annelida; Polychaeta	polychaeta
AZTI-41_109950	0	0	0	2.15	0	0	0	0	0	0	0	0	0	0	0	0	0	0	0	0	0	0	0	0	0	0	0	0	0	0	0	0	0	Annelida; Polychaeta	polychaeta
AZTI-43_409236	0	0	0	0	0	9.97	0	0	0	0	0	0	0	7.98	0	0	0	0	0	0	0	0	0	0	0	0	0	0	0	0	0	0	0	Annelida; Polychaeta	polychaeta
CNRS-A1_454700	0	0	0	0	0	0	5.82	0	0	0	0	0	0	0	0	0	0	0	0	0	0	0	0	0	0	0	0	0	0	0	0	0	0	Annelida; Polychaeta	polychaeta
CNRS-A2_146324	0	0	0	0	0	0	0	1.48	0	0	0	0	0	0	0	0	0	0	0	0	0	0	0.76	0	0	1.51	1.23	218.37	270.62	0	0	1.72	0	Annelida; Polychaeta	polychaeta
CNRS-A2_149781	0	0	0	0	0	0	0	1.44	0	0	0	0	0	4.03	0	0	0	0	0	0	0	0	0	0	0	0	0	0	0	0	0	0	0	Annelida; Polychaeta	polychaeta
CNRS-A2_157011	0	0	0	0	0	0	0	2.3	0	0	0	0	0	0	0	0	0	0	0	0	0	0	0	0	0	0	0	0	0	0	0	0	0	Annelida; Polychaeta	polychaeta
CNRS-A3_482005	0	0	0	0	0	0	0	0	3.84	0	0	0	0	0	0	0	0	0	0	0	0	0	0	0	0	0	0	0	0	0	0	0	0	Annelida; Polychaeta	polychaeta
CNRS-S1_160517	0	0	0	0	0	0	0	0	0	0	0	0	1.42	0	0	0	0	0	0	0	0	0	0	0	0	0	0	0	0	0	0	0	0	Annelida; Polychaeta	polychaeta
CNRS-S2_390999	0	0	0	0	0	0	0	0	0	0	0	0	0	1.37	0	0	0	0	0	0	0	0	0	0	0	0	0	0	0	0	0	0	0	Annelida; Polychaeta	polychaeta
CNRS-S3_115269	0	0	0	0	0	0	0	0	0	0	0	0	0	0	1.66	0	0	0	0	0	0	0	0	0	0	0	0	0	0	0	0	0	0	Annelida; Polychaeta	polychaeta
CONISMA-2_175269	0	0	0	0	0	0	0	0	0	0	0	0	0	0	0	0	1.46	0	1.45	0	53.52	307.34	0.65	0	0	0	0.61	0	0	0	0	0	0	Annelida; Polychaeta	polychaeta
CONISMA-2_177097	0	0	0	0	0	0	0	0	0	0	0	0	0	0	0	0	2.82	0	0	0	0	0	0	0	0	0	0	0	0	0	0	0	0	Annelida; Polychaeta	polychaeta
CONISMA-4_17206	0	0	0	0	0	0	0	0	0	0	0	0	0	0	0	0	0	0	9.16	0	0	0	0	0	0	0	0	0	0	0	0	0	0	Annelida; Polychaeta	polychaeta
CONISMA-7_222205	0	0	0	0	0	0	0	0	0	0	0	0	0	0	0	0	0	0	0	0	0	6.11	0	0	0	0	0	0	0	0	0	0	0	Annelida; Polychaeta	polychaeta
CONISMA-7_222393	0	0	0	0	0	0	0	0	0	0	0	0	0	0	0	0	0	0	0	0	0	2.62	0	0	0	0	0	0	0	0	0	0	0	Annelida; Polychaeta	polychaeta
CONISMA-7_228534	0	0	0	0	0	0	0	0	0	0	0	0	0	0	0	0	0	0	0	0	0	3.27	0	0	0	0	0	0	0	0	0	0	0	Annelida; Polychaeta	polychaeta
CONISMA-7_230089	0	0	0	0	0	0	0	0	0	0	0	0	0	0	0	0	0	0	0	0	0	1.48	0	0	0	0	0	0	0	0	0	0	0	Annelida; Polychaeta	polychaeta
CONISMA-7_230422	0	0	0	0	0	0	0	0	0	0	0	0	0	0	0	0	0	0	0	0	0	2.6	0	0	0	0	0	0	0	0	0	0	0	Annelida; Polychaeta	polychaeta
CONISMA-7_230510	0	0	0	0	0	0	0	0	0	0	0	0	0	0	0	0	0	0	0	0	0	1.88	0	0	0	0	0	0	0	0	0	0	0	Annelida; Polychaeta	polychaeta
KAUST-A1_79216	0	0	0	0	0	0	0	0	0	0	0	0	0	0	0	0	0	0	0	0	0	0	0	0	0	0	39.88	0	0	0	0	0	0	Annelida; Polychaeta	polychaeta
KAUST-C1_188434	0	0	0	0	0	0	0	0	0	0	0	0	0	0	0	0	0	0	0	0	0	0	0	0	0	0	0	84.25	0	10.86	0	0	0	Annelida; Polychaeta	polychaeta
KAUST-C2_401842	0	0	0	0	0	0	0	0	0	0	0	0	0	0	0	0	0	0	0	0	0	0	0	0	0	0	0	0	1.21	0	0	0	0	Annelida; Polychaeta	polychaeta
IOBAS-CHEA_138957	0	0	0	0	0	0	0	0	0	0	0	0	0	0	0	0	0	0	0	0	0	0	0	4.86	1.66	0	0	0	0	0	0	0	0	Annelida; Clitellata; Haplotaxida; Haplotaxida_X; Haplotaxida_XX; Haplotaxida_XX_X	oligochaeta
KUCORPI-KAR_500654	0	0	0	0	0	0	0	0	0	0	0	0	0	0	0	0	0	0	0	0	0	0	0	0	0	0	0	0	0	0	6.16	26.54	0	Annelida; Clitellata; Haplotaxida; Haplotaxida_X; Haplotaxida_XX; Haplotaxida_XX_X	oligochaeta
AZTI-38_242708	4.02	0	0	0	1.17	0	0	0	0	0	0	0	0	0	0	0	0	0	0	0	0	0	0	0	0	0	0	0	0	0	0	0	0	Annelida	annelida
CNRS-A2_155489	0	0	0	0	0	0	0	1.47	0	0	0	0	0	0	0	0	0	0	0	0	0	0	0	0	0	0	0	0	0	0	0	0	0	Annelida	annelida
CNRS-S2_380215	0	0	0	0	0	0	0	0	0	0	0	0	0	2.03	0	0	0	0	0	0	0	0	0	0	0	0	0	0	0	0	0	0	0	Annelida	annelida
IOBAS-CHEB_356547	0	0	0	0	0	0	0	0	0	0	0	0	0	0	0	0	0	0	0	0	0	0	0	0	1.11	0	0	0	0	0	0	0	0	Annelida	annelida
IOBAS-CHEB_362087	0	0	0	0	0	0	0	0	0	0	0	0	0	0	0	0	0	0	0	0	0	0	0	0	1.53	0	0	0	0	0	0	0	0	Annelida	annelida
