# Supplementary material for: A comparative analysis of metabarcoding and morphology‐based identification of benthic communities across different regional seas
Source: Ecol Evol. 2018 Aug 13;8(17):8908–20. doi: 10.1002/ece3.4283 (PMC6157697; doi:10.1002/ece3.4283)
Supplement: Supplementary file 4 [file ECE3-8-8908-s004.xlsx]

## Sheet: Sheet1
Code	Partner	Location	Site
AZTI-38	AZTI	Bay of Biscay	PASAIA
AZTI-39	AZTI	Bay of Biscay	PASAIA
AZTI-40	AZTI	Bay of Biscay	ZUMAIA
AZTI-41	AZTI	Bay of Biscay	ZUMAIA
AZTI-42	AZTI	Bay of Biscay	ZUMAIA
AZTI-43	AZTI	Bay of Biscay	LEKEITO
CNRS-A1	CNRS	Gulf of Lions	Cassidaigne
CNRS-A2	CNRS	Gulf of Lions	Cassidaigne
CNRS-A3	CNRS	Gulf of Lions	Cassidaigne
CNRS-N1	CNRS	Gulf of Lions	Elevine
CNRS-N2	CNRS	Gulf of Lions	Elevine
CNRS-N3	CNRS	Gulf of Lions	Elevine
CNRS-S1	CNRS	Gulf of Lions	Rioux sud
CNRS-S2	CNRS	Gulf of Lions	Rioux sud
CNRS-S3	CNRS	Gulf of Lions	Rioux sud
CONISMA-1	CONISMA	Adriatic	grotta_azzura
CONISMA-2	CONISMA	Adriatic	grotta_azzura
CONISMA-3	CONISMA	Adriatic	due_sorelle
CONISMA-4	CONISMA	Adriatic	due_sorelle
CONISMA-5	CONISMA	Adriatic	due_sorelle
CONISMA-6	CONISMA	Adriatic	la_scalaccia
CONISMA-7	CONISMA	Adriatic	la_scalaccia
IOBAS-ALA	IOBAS	Black	Aladja Bank
IOBAS-CHEA	IOBAS	Black	Cherni nos
IOBAS-CHEB	IOBAS	Black	Cherni nos
IOBAS-KAM	IOBAS	Black	Kamchia
KAUST-A1	KAUST	Red	Janib Sa'ara reef
KAUST-C1	KAUST	Red	Qaham reef
KAUST-C2	KAUST	Red	Qaham reef
KAUST-C3	KAUST	Red	Qaham reef
KUCORPI-KAR	KUCORPI	Baltic	Karkle
KUCORPI-PAL1	KUCORPI	Baltic	Palanga
KUCORPI-PAL2	KUCORPI	Baltic	Palanga
